# Supplementary material for: High-resolution genome-wide scan of genes, gene-networks and cellular systems impacting the yeast ionome
Source: BMC Genomics. 2012 Nov 14;13:623. doi: 10.1186/1471-2164-13-623 (PMC3652779; doi:10.1186/1471-2164-13-623)
Supplement: Additional file 1: Table S1 — Moderated Z-scores for all significant genes in the KO dataset that pass the annealing process. Elements highlighted in yellow with red text passed the significance difference cut of (−3.328, 3.473). Table S2 Moderated Z-scores for all significant genes in the KOd dataset that pass the annealing process. Elements highlighted in yellow with red text passed the significance difference cut of (−3.527, 3.572). Table S3 Moderated Z-scores for all significant genes in the OE dataset that pass the annealing process. Elements highlighted in yellow with red text passed the significance difference cut of (−3.801, 3.735). Table S4 The overlap of significant genes in the KO, KOd and OE data sets. Table S5 Genes known to be involved in regulating the ionome from the literature. [file 1471-2164-13-623-S1.xlsx]

## Sheet: Table S1
name	gene	Ca44	Cd111	Co59	Cu65	Fe57	K39	Mg25	Mn55	Mo95	Na23	Ni60	P31	S34	Zn66	description
VPS8	YAL002W	3.83086	5.07036	-0.366593	0.944212		-1.31686	-1.36485	2.65141	-1.07603	0.898462	-1.54333	0.520451	-1.38424	-1.32809	Membrane-associated protein that interacts with Vps21p to facilitate soluble vacuolar protein localization; component of the CORVET complex; required for localization and trafficking of the CPY sorting receptor; contains RING finger motif
TPD3	YAL016W	2.82176	4.76799	-8.35106	-1.04422	-1.16305	-1.54381	-6.33752	7.70353	-4.12823	0.523659	-2.60207	-4.24027	-2.10965	-5.6889	Regulatory subunit A of the heterotrimeric protein phosphatase 2A, which also contains regulatory subunit Cdc55p and either catalytic subunit Pph21p or Pph22p; required for cell morphogenesis and for transcription by RNA polymerase III
GEM1	YAL048C	0.162729	-0.786133	-0.041128	0.16508		-4.82721	-0.647989	-5.00982	-1.99352	0.243512	0.634895	-2.03081	0.522491	0.483598	Evolutionarily-conserved tail-anchored outer mitochondrial membrane GTPase which regulates mitochondrial morphology; cells lacking Gem1p contain collapsed, globular, or grape-like mitochondria; not required for pheromone-induced cell death
	YAL067W-A	-4.90962	-0.213035	0.622049	0.416896	-0.00963918	2.99163	0.960512	0.893392	0.83205	-1.35529	-0.0105531	-0.206857	1.0601	-0.419262	Putative protein of unknown function; identified by gene-trapping, microarray-based expression analysis, and genome-wide homology searching
SLA1	YBL007C	-1.19287	-1.9359	-3.04072	-1.28783	-0.241405	-2.70567	-3.42223	1.45966	1.36773	-0.797345	-2.9045	-2.2374	-2.9765	1.30678	Cytoskeletal protein binding protein required for assembly of the cortical actin cytoskeleton; interacts with proteins regulating actin dynamics and proteins required for endocytosis; found in the nucleus and cell cortex; has 3 SH3 domains
PEP1	YBL017C	3.16698	4.2943	0.82589	0.423616	0.6074	-0.914631	-0.517648	4.70556	2.55424	-1.41864	-1.08219	0.772492	-2.04142	1.35128	Type I transmembrane sorting receptor for multiple vacuolar hydrolases; cycles between the late-Golgi and prevacuolar endosome-like compartments
NCL1	YBL024W	1.55401	8.60979	1.05664	0.189763	-2.59065	0.679504	3.16022	-0.478495	-1.93545	-1.85969	0.957984	3.26324	-2.00034	0.554739	S-adenosyl-L-methionine-dependent tRNA: m5C-methyltransferase, methylates cytosine to m5C at several positions in tRNAs and intron-containing pre-tRNAs; similar to Nop2p and human proliferation associated nucleolar protein p120
RPL19B	YBL027W	-0.36524	-5.04217	-4.48447	-2.14015	0.137493	-1.19389	-1.93741	-0.786133	-1.00252	0.136978	-3.36626	-1.01944	-1.44585	-0.258778	Protein component of the large (60S) ribosomal subunit, nearly identical to Rpl19Ap and has similarity to rat L19 ribosomal protein; rpl19a and rpl19b single null mutations result in slow growth, while the double null mutation is lethal
EDE1	YBL047C	4.28647	1.75462	-0.0760441	-0.30454	1.41123	-0.849538	-0.44237	1.17647	2.2783	0.791495	-0.340641	0.900025	-0.114217	1.37748	Key endocytic protein involved in a network of interactions with other endocytic proteins, binds membranes in a ubiquitin-dependent manner, may also bind ubiquitinated membrane-associated proteins
PRS4	YBL068W	1.93039	4.09341	0.275286	-0.801881	1.00159	-0.0607847	-0.261965	3.11553	4.08121	-1.81521	2.55519	1.16861	0.0927178	0.260403	5-phospho-ribosyl-1(alpha)-pyrophosphate synthetase, synthesizes PRPP, which is required for nucleotide, histidine, and tryptophan biosynthesis; one of five related enzymes, which are active as heteromultimeric complexes
	YBL071C-B	-3.8906	-2.23637	0.52189	-0.49052	-0.526192	-0.736818	1.65061	-3.13166	-0.32213	-0.762284	-0.108192	-1.53463	-1.31316	-1.23293	Putative protein of unknown function; identified by gene-trapping, microarray-based expression analysis, and genome-wide homology searching
KTI11	YBL071W-A	-4.00134	0.198048	1.0756	0.324775	-1.12769	1.78175	-2.68025	2.97102	0.142649	-5.47412	0.252126	-3.89093	-1.53716	-0.835986	Zn-ribbon protein that co-purifies with Dph1 and Dph2 in a complex required for synthesis of diphthamide on translation factor eEF2 and with Elongator subunits Iki3p, Elp2p, and Elp3p involved in modification of wobble nucleosides in tRNAs
	YBL083C	0.372424	0.350591	-1.07537	-3.23512	1.59633	0.91824	-2.59146	3.80685	-0.064333	0.305509	-1.02066	-1.03195	0.0641022	1.51768	Dubious open reading frame unlikely to encode a protein, based on available experimental and comparative sequence data; overlaps verified ORF ALG3
ROX3	YBL093C	1.59573	-4.51257	-4.89324	-0.0708571	0.660832	-1.2637	1.62757	1.51556	0.157008	-2.0648	-1.54287	0.613164	-0.779863	-0.550933	Subunit of the RNA polymerase II mediator complex; associates with core polymerase subunits to form the RNA polymerase II holoenzyme
	YBL094C	4.05968	-0.588863	1.66409	0.541117	0.549316	0.0750178	5.18032	1.94956	-1.08104	-0.312091	1.45186	6.24765	0.379825	2.16522	Dubious open reading frame unlikely to encode a protein, based on available experimental and comparative sequence data; partially overlaps uncharacterized ORF YBL095W
SFT2	YBL102W	1.59398	4.23988	0.828774	0.471693	-0.491362	-0.701837	1.03909	2.25269	-1.70754	-2.90973	3.11687	0.190817	0.857317	0.851645	Non-essential tetra-spanning membrane protein found mostly in the late Golgi, can suppress some sed5 alleles; may be part of the transport machinery, but precise function is unknown; similar to mammalian syntaxin 5
SRO77	YBL106C	1.62976	3.52466	2.2584	0.826847	-1.02232	-1.11891	0.675775	0.735521	0.879607	-0.801984	2.21969	1.91807	1.62911	0.511809	Protein with roles in exocytosis and cation homeostasis; functions in docking and fusion of post-Golgi vesicles with plasma membrane; homolog of Sro7p and Drosophila lethal giant larvae tumor suppressor; interacts with SNARE protein Sec9p
GAL1	YBR020W	0.902797	3.75964	1.35852	0.270886	-2.16637	0.612061	-0.201134	1.51154	-0.764675	-2.46473	0.111315	0.276095	-0.226986	-0.388878	Galactokinase, phosphorylates alpha-D-galactose to alpha-D-galactose-1-phosphate in the first step of galactose catabolism; expression regulated by Gal4p
CHS3	YBR023C	0.913501	3.88448	2.03764	0.133962	-0.334369	1.27501	0.424746	2.07556	1.54217	-3.24019	0.988219	-0.0644579	0.32785	0.84073	Chitin synthase III, catalyzes the transfer of N-acetylglucosamine (GlcNAc) to chitin; required for synthesis of the majority of cell wall chitin, the chitin ring during bud emergence, and spore wall chitosan
HMT1	YBR034C	-2.31973	5.32756	2.48368	-0.307439	0.522055	0.231217	-0.246107	1.66721	0.34317	-3.59379	2.3114	-0.0547227	1.31083	-0.45889	Nuclear SAM-dependent mono- and asymmetric arginine dimethylating methyltransferase that modifies hnRNPs, including Npl3p and Hrp1p, thus facilitating nuclear export of these proteins; required for viability of npl3 mutants
CSG2	YBR036C	2.94647	-4.79082	-4.6543	-1.06412	-0.730726	-2.83033	-3.77978	-0.547982	-1.1715	-2.40726	-2.93188	-3.73236	-0.563157	-0.661702	Endoplasmic reticulum membrane protein, required for mannosylation of inositolphosphorylceramide and for growth at high calcium concentrations
SPT7	YBR081C	2.26288	-2.56276	-2.21083	0.630503	0.612942	-0.406096	-0.600587	0.605966	8.4758	-1.24985	-1.7126	0.464288	-1.07014	1.50074	Subunit of the SAGA transcriptional regulatory complex, involved in proper assembly of the complex; also present as a C-terminally truncated form in the SLIK/SALSA transcriptional regulatory complex
VPS15	YBR097W	0.447827	4.90994	1.61122	-0.969378	-0.078169	0.906667	-1.59704	0.00896444	1.94663	0.585758	-0.192331	-2.87916	-1.8805	-0.627188	Myristoylated serine/threonine protein kinase involved in vacuolar protein sorting; functions as a membrane-associated complex with Vps34p; active form recruits Vps34p to the Golgi membrane; interacts with the GDP-bound form of Gpa1p
FES1	YBR101C	14.2445	-1.96327	-2.9868	-0.741771	1.05156	-3.83669	-5.6762	1.04436	1.83362	1.31255	-3.73146	-1.40125	1.28506	0.00609711	Hsp70 (Ssa1p) nucleotide exchange factor, cytosolic homolog of Sil1p, which is the nucleotide exchange factor for BiP (Kar2p) in the endoplasmic reticulum
SUS1	YBR111W-A	-3.39959	-0.504883	-0.663195	-3.4866	-0.525521	-1.54968	1.08175	-2.26326	1.46836	0.537242	-0.279343	-0.327002	0.815336	-0.271995	Protein involved in mRNA export coupled transcription activation and elongation; component of both the SAGA histone acetylase complex and TREX-2, and interacts with RNAPII
CYC8	YBR112C	-4.00236	1.85122	3.66537	-2.49641	0.85695	-0.649139	-2.59733	-2.81694	6.73288	-0.0331123	3.45652	-1.08727	-1.92665	-2.18019	General transcriptional co-repressor, acts together with Tup1p; also acts as part of a transcriptional co-activator complex that recruits the SWI/SNF and SAGA complexes to promoters; can form the prion [OCT+]
TPS1	YBR126C	1.82197	-2.48425	-4.07746	-1.32829	0.0872143	2.0014	-0.699955	0.500919	1.09968	-1.72282	-1.58117	0.588473	-0.417534	0.405494	Synthase subunit of trehalose-6-phosphate synthase/phosphatase complex, which synthesizes the storage carbohydrate trehalose; also found in a monomeric form; expression is induced by the stress response and repressed by the Ras-cAMP pathway
VMA2	YBR127C		1.22913	-3.35076	-1.00495	-0.265962	1.3973	-8.06562	0.235295	0.951246	-0.514685	-4.21942	-3.38732	-0.236888	-2.01836	Subunit B of the eight-subunit V1 peripheral membrane domain of the vacuolar H+-ATPase (V-ATPase), an electrogenic proton pump found throughout the endomembrane system; contains nucleotide binding sites; also detected in the cytoplasm
AGP2	YBR132C	-0.731588	-5.02717	-3.21118	1.5125	2.01391	-3.21637	-1.09004	-2.2766	-3.33881	-0.0449674	-1.37249	-1.85373	3.60232	0.817016	High affinity polyamine permease, preferentially uses spermidine over putrescine; expression is down-regulated by osmotic stress; plasma membrane carnitine transporter, also functions as a low-affinity amino acid permease
SEC66	YBR171W	0.0214016	0.0355865	-0.5467	-0.927959	0.943077	2.3638	0.528986	3.81308	-1.43331	1.47632	-0.322618	0.27764	-0.0791899	-1.46088	Non-essential subunit of Sec63 complex (Sec63p, Sec62p, Sec66p and Sec72p); with Sec61 complex, Kar2p/BiP and Lhs1p forms a channel competent for SRP-dependent and post-translational SRP-independent protein targeting and import into the ER
	YBR182C-A	-5.44226	-0.317054	1.2993	-4.75144	0.267032	0.818352	0.147892	0.916562	0.275758	-0.543759	-0.455334	0.336133	-0.0436866	-3.41993	Putative protein of unknown function; identified by gene-trapping, microarray-based expression analysis, and genome-wide homology searching
	YBR184W	-0.860371	4.84301	0.868614	0.698205	0.940665	-0.0722156	-0.888506	1.93724	1.56326	-0.653409	2.10174	0.342731	-0.421533	0.648374	Putative protein of unknown function; YBR184W is not an essential gene
RPL21A	YBR191W	0.956345	0.794388	-3.3916	0.698905	0.347155	-0.246133	-3.57945	1.49063	-0.743329	-0.263065	-2.2453	-2.47151	-0.190016	0.0388832	Protein component of the large (60S) ribosomal subunit, nearly identical to Rpl21Bp and has similarity to rat L21 ribosomal protein
PAF1	YBR279W	-0.327822	0.14327	0.0596802	1.50726	-1.13245	1.02399	3.16879	0.935656	-3.02859	2.26952	1.67256	1.83957	8.15287	0.729157	RNAP II-associated protein; defines large complex biochemically and functionally distinct from the Srb-Mediator form of Pol II holoenzyme; required for full expression of a subset of cell cycle-regulated genes; homolog of human PD2/hPAF1
DUG2	YBR281C	-3.4534	0.623831	0.625832	-1.12678	-2.86845	1.16384	1.70593	-0.870199	-1.03683	-0.662779	-1.31475	0.886768	0.411469	0.691669	Probable di- and tri-peptidase; forms a complex with Dug1p and Dug3p to degrade glutathione (GSH) and other peptides containing a gamma-glu-X bond in an alternative pathway to GSH degradation by gamma-glutamyl transpeptidase (Ecm38p)
APM3	YBR288C	-0.975282	1.12766	1.24715	0.363359		0.150852	-4.72055	-1.40159	-2.8389	-1.1856	1.23927	-2.77744	-1.08989	-1.02609	Mu3-like subunit of the clathrin associated protein complex (AP-3); functions in transport of alkaline phosphatase to the vacuole via the alternate pathway
BSD2	YBR290W	2.10194	9.2999	-0.298525	0.170781	-0.595513	-0.111996	-0.986491	9.15277	-0.363406	-0.231517	-0.397035	-0.673266	-0.427835	-0.245451	Heavy metal ion homeostasis protein, facilitates trafficking of Smf1p and Smf2p metal transporters to the vacuole where they are degraded, controls metal ion transport, prevents metal hyperaccumulation, functions in copper detoxification
MAL32	YBR299W	0.601522	4.83223	0.557841	0.307696	-3.09951	-0.783433	0.0135716	1.54425	1.45992	-2.1727	2.41622	1.13613	1.80869	0.451857	Maltase (alpha-D-glucosidase), inducible protein involved in maltose catabolism; encoded in the MAL3 complex locus; functional in genomic reference strain S288C
	YCL007C	-3.41479	2.92271	-4.79224	1.06698	0.0164329	-0.393485	-7.91826	-0.244421	3.10828	0.602374	-3.61186	-6.89794	-0.577217	-3.60838	Dubious ORF unlikely to encode a protein; overlaps verified ORF YCL005W-A; mutations in YCL007C were thought to confer sensitivity to calcofluor white, but this phenotype was later shown to be due to the defect in YCL005W-A
STP22	YCL008C	0.972684	4.87289	2.24282	-4.21917	1.78019	-1.52053	1.39242	2.66269	0.00939277	4.35603	-0.120178	0.648553	-1.9362	-0.354626	Component of the ESCRT-I complex, which is involved in ubiquitin-dependent sorting of proteins into the endosome; homologous to the mouse and human Tsg101 tumor susceptibility gene; mutants exhibit a Class E Vps phenotype
	YCL060C	-1.73619	1.10637	1.15676	0.129926	-2.7694	0.769806	1.59869	0.421459	3.5045	0.340731	0.877711	1.13455	0.395083	-0.675127	S-phase checkpoint protein required for DNA replication; interacts with and stabilizes Pol2p at stalled replication forks during stress, where it forms a pausing complex with Tof1p and is phosphorylated by Mec1p; protects uncapped telomere
VAC17	YCL063W	-0.719392	3.08485	1.13058	-3.42815	0.553986	-0.133199	0.264367	0.401948	1.35633	1.89729	3.22149	0.0179275	-0.685091	-0.896478	Phosphoprotein involved in vacuole inheritance; degraded in late M phase of the cell cycle; acts as a vacuole-specific receptor for myosin Myo2p
CHA1	YCL064C	-0.131904	-0.0800611	0.898774	-4.70285	1.48381	-0.470429	0.0379397	0.886727	1.28524	1.42761	0.630751	0.76385	-0.378194	-1.43274	Catabolic L-serine (L-threonine) deaminase, catalyzes the degradation of both L-serine and L-threonine; required to use serine or threonine as the sole nitrogen source, transcriptionally induced by serine and threonine
YCP4	YCR004C	-2.6363	-0.102659	2.27839	-4.67478	-3.03814	-2.50044	-0.0896986	-2.84762	-0.7685	-1.0218	-2.22737	0.497656	-2.42765	-0.227888	Protein of unknown function, has sequence and structural similarity to flavodoxins; predicted to be palmitoylated; the authentic, non-tagged protein is detected in highly purified mitochondria in high-throughput studies
	YCR006C	-5.0606	-0.56669	1.09701	-4.77272	-3.09804	-0.551428	-1.15586	0.66385	0.642495	-0.0412089	-1.96189	-2.10617	-2.7725	-3.30671	Dubious open reading frame unlikely to encode a protein, based on available experimental and comparative sequence data
SLM5	YCR024C	-1.48661	-0.679765	0.085255	-1.39833	-1.42482	-4.45986	0.688193	-4.74055	-2.18524	-1.15074	-1.25875	-2.54583	1.09394	-1.99575	Mitochondrial asparaginyl-tRNA synthetase
RIM1	YCR028C-A	-0.561088	-0.257801	1.11518	0.0444093	-0.63918	-3.00704	0.362155	-3.91764		-2.26173	-0.949177	-0.4161	0.49086	-0.994263	Single-stranded DNA-binding protein essential for mitochondrial genome maintenance; involved in mitochondrial DNA replication
IMG1	YCR046C	0.375261	-0.924961	-0.0485404	-0.386207		-3.71356	0.536176	-3.42948	-1.37068	-1.6589	-0.307551	-0.77187	0.711225	-0.359747	Mitochondrial ribosomal protein of the large subunit, required for respiration and for maintenance of the mitochondrial genome
BUD23	YCR047C	0.367076	3.25945	3.96003	3.4453	-0.635384	2.74008	5.41585	-0.319095	-2.41597	-3.877	0.476462	3.23416	-1.42594	2.61231	Protein involved in bud-site selection; diploid mutants display a random budding pattern instead of the wild-type bipolar pattern
BUD31	YCR063W	2.00415	1.59399	0.987582	-0.432072	-1.31545	3.81014	1.09114	-0.693964	0.746687	-3.24333	0.152401	1.20057	0.600658	-0.438352	Component of the SF3b subcomplex of the U2 snRNP; diploid mutants display a random budding pattern instead of the wild-type bipolar pattern
	YCR075W-A	-0.574234	-2.9191	-0.623432	-0.11846	-2.51063	3.77941	-1.02196	-0.305949	1.16097	-2.21128	1.02391	-1.76951	-0.459573	0.0374426	Putative protein of unknown function; identified by homology to Ashbya gossypii
TUP1	YCR084C	-0.408698	3.43913	3.28737	-5.98016	-0.0172867	3.75384	2.05491	-0.195977	7.97191	-1.94235	0.793454	2.68777	-1.64499	-1.32889	General repressor of transcription, forms complex with Cyc8p, involved in the establishment of repressive chromatin structure through interactions with histones H3 and H4, appears to enhance expression of some genes
CDC50	YCR094W	0.250739	1.85215	-3.75903	0.22162	1.38497	-1.1951	-2.2814	-1.10819	-2.16013	2.16733	-0.910234	-2.11148	0.539678	-0.92084	Endosomal protein that interacts with phospholipid flippase Drs2p; interaction with Cdc50p is essential for Drs2p catalytic activity; mutations affect cell polarity and polarized growth; similar to Ynr048wp and Lem3p
	YCR095W-A	-0.617828	2.33068	1.21039	-2.47837	-3.30403	-0.0208752	1.05719	-0.0274803	5.5725	0.304437	2.67546	-0.0479869	0.90447	0.144239	Putative protein of unknown function
MRK1	YDL079C	0.548248	3.97047	1.596	0.940982	-1.58896	0.349328	1.15446	0.0211346	-1.97009	-0.468298	1.21969	0.800983	0.363597	0.00199157	Glycogen synthase kinase 3 (GSK-3) homolog; one of four GSK-3 homologs in S. cerevisiae that function to activate Msn2p-dependent transcription of stress responsive genes and that function in protein degradation
QRI7	YDL104C	-0.24351	-0.997441	-0.369916	-0.728625	-1.21345	-4.0311	0.549192	-2.83904	-1.12105	0.288434	-0.558105	-1.60828	0.0179494	0.0247419	Highly conserved mitochondrial protein, essential for stability of the mitochondrial genome; functional homolog of the essential E. coli ygjD gene; member of a family of proteins putatively involved in genome maintenance
MSS2	YDL107W	-0.985158	-0.797326	0.0090323	-0.983615	-2.65304	-4.14197	-0.208922	-3.45742	-1.21976	-0.268377	-1.5833	-1.1874	0.158268	0.258784	Peripherally bound inner membrane protein of the mitochondrial matrix involved in membrane insertion of C-terminus of Cox2p, interacts genetically and physically with Cox18p
ATG20	YDL113C	-0.950201	-1.25015	-0.225294	-0.788978	-1.11004	-4.06262	0.134759	-3.1367	-1.19616	-0.416441	-0.477391	-2.03547	-0.512382	-0.147596	Sorting nexin family member required for the cytoplasm-to-vacuole targeting (Cvt) pathway and for endosomal sorting; has a Phox homology domain that binds phosphatidylinositol-3-phosphate; interacts with Snx4p; potential Cdc28p substrate
BUD30	YDL151C	-1.81003	-5.34472	-2.94992	0.521749		-1.4817	-0.387101	-2.53086	-1.31826	0.802858	-1.83758	-1.05548	-0.364551	-0.100134	Dubious open reading frame, unlikely to encode a protein; not conserved in closely related Saccharomyces species; 96% of ORF overlaps the verified gene RPC53; diploid mutant displays a weak budding pattern phenotype in a systematic assay
	YDL159W-A	-1.60121	-0.638247	-2.30499	-0.916218	-0.489367	4.39328	-1.65599	1.72291	0.907883	-1.4328	-0.143015	-0.512628	-0.28398	1.07895	Putative protein of unknown function; identified by sequence comparison with hemiascomycetous yeast species
DHH1	YDL160C	3.68172	-3.80066	-1.4493	0.141272	0.286322	2.15486	-0.94372	1.15278	-3.31647	-1.4822	-1.86887	0.988508	1.24885	-0.394076	Cytoplasmic DExD/H-box helicase, stimulates mRNA decapping, coordinates distinct steps in mRNA function and decay, interacts with both the decapping and deadenylase complexes, may have a role in mRNA export and translation
MHF2	YDL160C-A	-3.75769	-0.647773	-0.905553	-4.45887	-2.87763	2.65605	-4.33452	1.87685		-5.39299	-1.29425	-4.39442	-0.151957	-1.77365	Putative protein of unknown function
PCL9	YDL179W	-0.436309	4.21122	-1.81895	-1.34324		-2.34564	-1.09436	0.0389675	-1.5978	-3.48966	5.43314	-1.29241	1.92542	-0.120582	Cyclin, forms a functional kinase complex with Pho85p cyclin-dependent kinase (Cdk), expressed in late M/early G1 phase, activated by Swi5p
	YDL183C	-0.363309	4.32622	0.152473	0.410906	-1.43507	-0.80435	0.893786	2.2626	2.61086	-2.13977	0.593452	0.282397	1.13825	0.268649	Putative protein of unknown function; YDL183C is not an essential gene
VMA1	YDL185W	-2.40267	4.54849	-4.27279	0.413768	-0.74576	0.892504	-6.92345	2.57317	-0.896123	1.13326	-3.41134	-6.74379	-0.418989	-3.54611	Subunit A of the eight-subunit V1 peripheral membrane domain of the vacuolar H+-ATPase; protein precursor undergoes self-catalyzed splicing to yield the extein Tfp1p and the intein Vde (PI-SceI), which is a site-specific endonuclease
ARF1	YDL192W	-1.3103	5.70536	-2.01777	-0.992412	0.0617535	-0.202229	0.660894	0.589248	0.152144	1.24229	-1.52223	0.390822	0.599479	1.36046	ADP-ribosylation factor, GTPase of the Ras superfamily involved in regulation of coated vesicle formation in intracellular trafficking within the Golgi; functionally interchangeable with Arf2p
	YDL242W	2.483	5.78734	-0.677551	0.292137	-0.867678	-0.835964	1.85027	0.346418		-2.51928	5.2169	0.234318	0.887048	-0.0741024	Dubious open reading frame unlikely to encode a protein, based on available experimental and comparative sequence data
	YDR003W-A	-3.37597	0.913766	1.92785	-5.06355	0.591059	3.62745	0.278655	2.06235	1.10109	-1.07939	0.562394	1.65394	-0.423914	-1.86905	Putative protein of unknown function; identified by expression profiling and mass spectrometry
KCS1	YDR017C	-3.42434	-5.0905	-3.25131	-0.247397	1.25651	-1.09866	-9.03656	-5.02862	0.47534	-2.30851	-4.00266	-9.48375	-1.01738	-0.676797	Inositol hexakisphosphate (IP6) and inositol heptakisphosphate (IP7) kinase; generation of high energy inositol pyrophosphates by Kcs1p is required for many processes such as vacuolar biogenesis, stress response and telomere maintenance
FYV1	YDR024W	-0.460055	-6.03959	-1.58959	-1.58566	-1.14971	-2.17469	-1.79869	-2.9647	0.0069074	0.720776	-1.77179	-2.59935	-0.767725	-0.181684	Dubious open reading frame, unlikely to encode a protein; not conserved in closely related Saccharomyces species; mutation decreases survival upon exposure to K1 killer toxin
VPS54	YDR027C	2.30194	1.52754	-4.16741	-0.075768	-2.44122	-3.19814	0.317299	0.778203	0.471273	1.43484	-4.30114	-3.67055	-0.661627	-1.78797	Component of the GARP (Golgi-associated retrograde protein) complex, Vps51p-Vps52p-Vps53p-Vps54p, which is required for the recycling of proteins from endosomes to the late Golgi; potentially phosphorylated by Cdc28p
REG1	YDR028C	-0.112024	-5.62216	-3.2199	-1.90653	-0.544417	3.51716	0.951272	-0.657632	4.90553	0.919831	-2.38124	1.63051	0.261293	1.42433	Regulatory subunit of type 1 protein phosphatase Glc7p, involved in negative regulation of glucose-repressible genes
	YDR089W	-0.670356	-0.844132	-1.25416	0.384724	0.81605	-0.915303	-3.46311	-0.498419	1.01779	-0.241024	-1.04217	-3.19822	-1.7229	0.120377	Protein of unknown function; deletion confers resistance to Nickel
	YDR114C	-0.643875	-0.137683	0.89061	-3.28176	0.743288	-3.66715	1.18347	-4.15064		-0.0749357	-0.229656	0.756511	-1.48731	0.0120572	Putative protein of unknown function; deletion mutant exhibits poor growth at elevated pH and calcium
	YDR115W	-0.618122	-0.373926	0.609928	-2.76191	0.514621	-3.15193	0.635023	-4.42913		-0.380124	-0.603165	0.141013	-1.69578	0.131918	Putative mitochondrial ribosomal protein of the large subunit, has similarity to E. coli L34 ribosomal protein; required for respiratory growth, as are most mitochondrial ribosomal proteins
HPR1	YDR138W	0.0672808	0.404569	1.53977	1.92065	0.562504	3.32093	8.5632	-0.0683213	1.18838	-3.14229	1.78231	4.30411	1.90237	-0.110329	Subunit of THO/TREX complexes that couple transcription elongation with mitotic recombination and with mRNA metabolism and export, subunit of an RNA Pol II complex; regulates lifespan; involved in telomere maintenance; similar to Top1p
SAC3	YDR159W	0.432596	-5.38975	-5.54115	0.71071	0.0705838	-0.818196	-3.24085	0.0722114	0.178967	-0.76937	-2.46082	-3.94211	-1.35842	-0.742069	Nuclear pore-associated protein, forms a complex with Thp1p that is involved in transcription and in mRNA export from the nucleus
NGG1	YDR176W	-0.111956	4.88938	0.812714	-0.405184	0.25373	-0.415418	-1.68898	-1.97025	1.4952	-2.95068	-0.943479	-0.71658	-2.51883	-0.645092	Transcriptional regulator involved in glucose repression of Gal4p-regulated genes; component of transcriptional adaptor and histone acetyltransferase complexes, the ADA complex, the SAGA complex, and the SLIK complex
PLP1	YDR183W	-0.195912	4.16704	1.64566	0.124003	-1.30155	-0.871387	0.363182	1.24045	0.302464	-1.10455	1.15326	-0.33549	0.675977	-0.931016	Protein that interacts with CCT (chaperonin containing TCP-1) complex and has a role in actin and tubulin folding; has weak similarity to phosducins, which are G-protein regulators
CBS2	YDR197W	-0.486631	-0.224972	0.518298	0.0336481	1.13368	-3.56734	-0.218759	-3.32223		-0.261151	-0.576076	-1.18328	0.0623396	0.45715	Mitochondrial translational activator of the COB mRNA; interacts with translating ribosomes, acts on the COB mRNA 5'-untranslated leader
SPR28	YDR218C	-0.641094	-0.272138	0.627933	-0.708523	-1.95052	-2.18994	1.36884	-1.30958	0.191796	4.1025	1.00576	0.869079	-0.166507	0.0303514	Sporulation-specific homolog of the yeast CDC3/10/11/12 family of bud neck microfilament genes; meiotic septin expressed at high levels during meiotic divisions and ascospore formation
ADK1	YDR226W	-2.50024	-6.90698	-3.19817	-1.12072	0.607414	-2.00102	-4.75521	-4.34704	2.60949	-3.46472		-4.0246	-1.13141	-0.659868	Adenylate kinase, required for purine metabolism; localized to the cytoplasm and the mitochondria; lacks cleavable signal sequence
	YDR230W	-0.916825	-0.19025	1.7349	-1.34345	0.768375	-3.60472	1.32397	-3.31758	-0.14474	-0.0794897	-0.287835	-0.700032	0.381797	0.213943	Dubious open reading frame unlikely to encode a protein, based on available experimental and comparative sequence data; partially overlaps the verified gene COX20
COX20	YDR231C	-2.60689	0.33402	0.793869	0.252097	0.347949	-3.77977	1.04543	-3.32167		0.35182	-0.292611	-0.947857	1.3751	-1.13046	Mitochondrial inner membrane protein, required for proteolytic processing of Cox2p and its assembly into cytochrome c oxidase
MRPL7	YDR237W	-1.55956	0.642818	1.46553	-0.552671	1.46022	-3.60978	0.830341	-3.11605	-0.378425	-1.62893	1.76578	-1.06849	2.07372	-1.65359	Mitochondrial ribosomal protein of the large subunit
PEX5	YDR244W	0.153761	3.89106	-0.240143	0.759863	0.560229	-0.0412004	-0.894577	-0.042903	-1.46836	-1.62412	1.62633	-1.15659	0.717535	-1.26941	Peroxisomal membrane signal receptor for the C-terminal tripeptide signal sequence (PTS1) of peroxisomal matrix proteins, required for peroxisomal matrix protein import; also proposed to have PTS1-receptor independent functions
MNN10	YDR245W	0.356532	-4.67002	-3.47124	-2.32921	-0.924669	-1.37115	-1.15475	0.66568	-0.892222	-0.401295	-1.97875	1.57887	-2.2708	-2.56666	Subunit of a Golgi mannosyltransferase complex also containing Anp1p, Mnn9p, Mnn11p, and Hoc1p that mediates elongation of the polysaccharide mannan backbone; membrane protein of the mannosyltransferase family
SWA2	YDR320C	3.1886	-2.88609	-2.57271	0.991593	0.818272	2.73485	-0.0933318	4.24431	-1.16474	-0.646531	-1.12233	2.56026	-0.995441	0.999893	Auxilin-like protein involved in vesicular transport; clathrin-binding protein required for uncoating of clathrin-coated vesicles
MRPL35	YDR322W	1.91816	7.15153	0.45477	0.252394	1.37649	-2.60246	-1.61522	5.27296	-1.20549	-1.10935	-0.79822	-0.0138885	-0.801898	-0.199688	Mitochondrial ribosomal protein of the large subunit
CDC40	YDR364C	4.03294	-4.11273	-5.3329	-0.755077		-2.08299	-1.08374	-0.17099	0.890522	-1.71688	-1.91792	-1.04551	-1.02233	0.99721	Pre-mRNA splicing factor, important for catalytic step II of pre-mRNA splicing and plays a role in cell cycle progression; required for DNA synthesis during mitosis and meiosis; has WD repeats
ARO10	YDR380W	-3.60671	-0.184748	-0.954453	-4.68535	-0.86868	-0.0863301	-1.91817	-2.44534	-1.35107	-0.490165	-0.423851	-2.77903	-5.01432	-0.58732	Phenylpyruvate decarboxylase, catalyzes decarboxylation of phenylpyruvate to phenylacetaldehyde, which is the first specific step in the Ehrlich pathway
RPP2B	YDR382W	-3.35907	-0.565231	2.89807	-3.58981	-2.04705	-0.930892	-1.51911	-3.0927	-2.78667	-1.70146	-2.88479	-3.10671	-4.40293	-4.16291	Ribosomal protein P2 beta, a component of the ribosomal stalk, which is involved in the interaction between translational elongation factors and the ribosome; regulates the accumulation of P1 (Rpp1Ap and Rpp1Bp) in the cytoplasm
ATO3	YDR384C	-3.53009	-0.478898	-0.387795	-4.54022	-1.24382	-1.70399	0.293809	1.29419	-0.72064	-2.42585	-1.50283	-1.69135	-3.74437	-2.66425	Plasma membrane protein, regulation pattern suggests a possible role in export of ammonia from the cell; phosphorylated in mitochondria; member of the TC 9.B.33 YaaH family of putative transporters
EFT2	YDR385W	-3.99369	-0.0879531	-1.47926	-3.23312	-2.50432	-0.925413	-2.64455	-2.19579	-1.68323	-0.537019	-1.45516	-1.65559	-4.87952	5.21634	Elongation factor 2 (EF-2), also encoded by EFT1; catalyzes ribosomal translocation during protein synthesis; contains diphthamide, the unique posttranslationally modified histidine residue specifically ADP-ribosylated by diphtheria toxin
RVS167	YDR388W	0.52535	-1.31424	-0.797514	-4.54806	-2.05976	-3.71844	-1.96022	-0.594966	-0.976897	2.53687	-2.373	-1.85203	-5.26979	0.361781	Actin-associated protein, interacts with Rvs161p to regulate actin cytoskeleton, endocytosis, and viability following starvation or osmotic stress; homolog of mammalian amphiphysin
SAC7	YDR389W	-3.86671	-1.21236	-2.82188	-3.79667	-2.24508	-1.67646	-3.11813	-0.533585	-2.75774	-1.92705	-3.27802	-4.76459	-5.79256	2.09224	GTPase activating protein (GAP) for Rho1p, involved in signaling to the actin cytoskeleton, null mutations suppress tor2 mutations and temperature sensitive mutations in actin; potential Cdc28p substrate
SPT3	YDR392W	-2.97987	5.28347	1.19242	-2.93898	-0.887279	-5.30413	3.05958	-1.81491	2.35218	0.0682438	5.80714	-0.11967	-2.54468	1.5	Subunit of the SAGA and SAGA-like transcriptional regulatory complexes, interacts with Spt15p to activate transcription of some RNA polymerase II-dependent genes, also functions to inhibit transcription at some promoters
SXM1	YDR395W	-2.64645	0.883974	1.55316	-4.43763	0.203475	2.079	-0.669011	0.4433	-0.924659	0.122993	-0.0300874	-1.31313	-0.400747	0.00224755	Nuclear transport factor (karyopherin) involved in protein transport between the cytoplasm and nucleoplasm; similar to Nmd5p, Cse1p, Lph2p, and the human cellular apoptosis susceptibility protein, CAS1
HPT1	YDR399W	-2.40896	-0.130902	0.588395	-4.81339	-0.29919	0.759251	2.27602	0.223029	-0.414819	-1.3141	-1.32141	-1.09653	-1.91839	-0.507273	Dimeric hypoxanthine-guanine phosphoribosyltransferase, catalyzes the formation of both inosine monophosphate and guanosine monophosphate; mutations in the human homolog HPRT1 can cause Lesch-Nyhan syndrome and Kelley-Seegmiller syndrome
URH1	YDR400W	-2.47739	-0.960452	0.563369	-4.24855	-1.39563	-0.00505593	-0.602575	-1.10837	0.106518	-0.39274	-1.65028	-0.164792	0.180972	0.412422	Uridine nucleosidase (uridine-cytidine N-ribohydrolase), cleaves N-glycosidic bonds in nucleosides; involved in the pyrimidine salvage and nicotinamide riboside salvage pathways
	YDR401W	-1.99158	0.210745	-0.680694	-1.88373	-1.14305	0.810413	1.72642	-0.662298	-0.432131	-0.597121	-0.628356	0.31813	-2.15978	3.96431	Dubious open reading frame unlikely to encode a functional protein, based on available experimental and comparative sequence data
DIT1	YDR403W	-2.24917	0.401559	-1.15379	-4.32125	-1.49895	1.19224	0.0335843	-0.332104	-0.417266	-0.614942	-1.27539	-0.095874	-2.63077	-3.05241	Sporulation-specific enzyme required for spore wall maturation, involved in the production of a soluble LL-dityrosine-containing precursor of the spore wall; transcripts accumulate at the time of prospore enclosure
DFM1	YDR411C	-0.554178	0.255345	0.390419	-4.00078	0.674491	-1.40196	-0.730286	-2.58783	-1.15336	0.855538	0.168545	-1.29273	-4.35338	0.88866	ER localized derlin-like family member involved in ER stress and homeostasis; not involved in ERAD or substrate retrotranslocation; interacts with CDC48; contains four transmembrane domains and two SHP boxes
SIP1	YDR422C	-1.46934	0.161595	-0.0793256	-3.59631	0.275193	1.34118	-0.55717	-1.03884	-0.213424	0.801302	0.789081	-0.211515	-2.6831	-1.64864	Alternate beta-subunit of the Snf1p kinase complex, may confer substrate specificity; vacuolar protein containing KIS (Kinase-Interacting Sequence) and ASC (Association with Snf1 kinase Complex) domains involved in protein interactions
	YDR426C	-4.3442	0.403693	-0.965349	-4.52149	-0.189472	-0.173589	0.308596	1.83649	0.73953	-0.282985	-0.336699	0.767857	-0.204895	-4.58917	Dubious open reading frame unlikely to encode a protein, based on available experimental and comparative sequence data; partially overlaps the verified ORF SNX41
NPL3	YDR432W	-3.04362	0.632392	0.413548	-0.440381	-0.214189	-1.57456	-1.89615	3.51785	-0.571369	-2.43293	-2.25565	-2.36626	-3.45832	-3.64056	RNA-binding protein that promotes elongation, regulates termination, and carries poly(A) mRNA from nucleus to cytoplasm; required for pre-mRNA splicing; dissociation from mRNAs promoted by Mtr10p; phosphorylated by Sky1p in the cytoplasm
PPZ2	YDR436W	-3.28168	-0.0728358	1.22848	-4.57346	-1.4151	-0.369756	-0.131208	-0.725323	-0.801373	0.35194	-0.488238	-0.657632	-4.02163	-0.833924	Serine/threonine protein phosphatase Z, isoform of Ppz1p; involved in regulation of potassium transport, which affects osmotic stability, cell cycle progression, and halotolerance
	YDR455C	3.39041	3.30992	-0.0618928	-4.59862	-0.280839	-1.75566	-1.53079	-3.57155	0.140907	-1.28716	-1.12347	-1.72766	-0.596449	0.14504	Dubious open reading frame unlikely to encode a protein, based on available experimental and comparative sequence data; partially overlaps the verified gene YDR456W
NHX1	YDR456W	2.37939	3.98046	-1.0567	0.144346	-0.324282	-1.51674	-2.21618	-3.6333	1.38378	-1.35595	-0.383538	-2.73569	-0.371125	0.00050899	Endosomal Na+/H+ exchanger, required for intracellular sequestration of Na+; required for osmotolerance to acute hypertonic shock
TOM1	YDR457W	1.37866	4.48795	1.86202	0.230248	-0.147438	1.12862	2.35626	1.87707	1.15813	-2.51948	3.91798	3.1178	0.87615	-0.260633	E3 ubiquitin ligase of the hect-domain class; has a role in mRNA export from the nucleus and may regulate transcriptional coactivators; involved in degradation of excess histones
SNF1	YDR477W	0.172345	1.77683	0.875132	0.0223227	0.613125	-2.20213	3.2871	-4.38996	0.0394403	-1.4934	2.43088	1.38918	0.70681	0.11647	AMP-activated serine/threonine protein kinase found in a complex containing Snf4p and members of the Sip1p/Sip2p/Gal83p family; required for transcription of glucose-repressed genes, thermotolerance, sporulation, and peroxisome biogenesis
VPS52	YDR484W	-2.23153	-1.11712	-3.82237	-0.361367	-1.48281	-2.36912	-2.56755	-0.437922	1.49007	0.434507	-2.26502	-1.29863	-1.78092	-0.58484	Component of the GARP (Golgi-associated retrograde protein) complex, Vps51p-Vps52p-Vps53p-Vps54p, which is required for the recycling of proteins from endosomes to the late Golgi; involved in localization of actin and chitin
VPS60	YDR486C	1.12726	5.13634	0.663793	-0.479162	-1.66993	-0.658403	-0.161224	3.46535	1.00038	2.38466	0.177964	-1.56087	-1.69602	-0.649134	Cytoplasmic and vacuolar membrane protein involved in late endosome to vacuole transport; required for normal filament maturation during pseudohyphal growth; may function in targeting cargo proteins for degradation; interacts with Vta1p
VPS3	YDR495C	-1.3774	6.80941	-1.41628	1.30811	0.501209	-1.0727	-1.21995	2.9762	-1.96618	0.607097	-0.0583908	0.193128	-0.306969	1.1289	Component of CORVET tethering complex; cytoplasmic protein required for the sorting and processing of soluble vacuolar proteins, acidification of the vacuolar lumen, and assembly of the vacuolar H+-ATPase
PUF6	YDR496C	-4.55463	-1.5009	-0.990616	0.45447	0.0742705	-0.774573	-0.216677	-0.470014	-2.94904	-1.12909	3.56514	0.533711	-0.253009	-0.661407	Pumilio-homology domain protein that binds ASH1 mRNA at PUF consensus sequences in the 3' UTR and represses its translation, resulting in proper asymmetric localization of ASH1 mRNA
ITR1	YDR497C	-1.08496	0.866457	1.44077	-0.0856342	-1.15615	2.34748	3.59411	0.3581	-1.15417	0.964094	5.71746	1.76164	0.499802	-0.0115401	Myo-inositol transporter with strong similarity to the minor myo-inositol transporter Itr2p, member of the sugar transporter superfamily; expression is repressed by inositol and choline via Opi1p and derepressed via Ino2p and Ino4p
LPP1	YDR503C	0.473141	1.00148	0.348313	-0.296068	-0.537375	0.853798	0.570144	4.63772	-1.077	0.319526	4.75991	-0.238209	0.143993	0.322532	Lipid phosphate phosphatase, catalyzes Mg(2+)-independent dephosphorylation of phosphatidic acid (PA), lysophosphatidic acid, and diacylglycerol pyrophosphate; involved in control of the cellular levels of phosphatidylinositol and PA
SPG3	YDR504C	0.258576	1.56436	1.97494	-0.0511101	-0.323247	1.09035	1.91907	0.898767	-1.55202	-1.31022	4.74852	0.339337	-0.13952	-0.608568	Protein required for survival at high temperature during stationary phase; not required for growth on nonfermentable carbon sources
GIN4	YDR507C	-0.422233	0.935848	1.96099	-0.215733	0.425513	-3.54441	1.81008	-2.74331	0.129078	-2.35624	1.51999	1.70919	3.76568	0.419212	Protein kinase involved in bud growth and assembly of the septin ring, proposed to have kinase-dependent and kinase-independent activities; undergoes autophosphorylation; similar to Kcc4p and Hsl1p
URC2	YDR520C	1.22942	3.9301	0.725224	1.19695	0.44301	-0.821201	0.862001	1.00295	0.165369	-1.87221	2.87703	-0.239662	0.832811	-0.583568	Putative Zn(II)2Cys6 motif containing transcription factor; non-essential gene identified in a screen for mutants with increased levels of rDNA transcription; similar to S. kluyveri Urc2p involved in uracil catabolism
HLR1	YDR528W	0.00334962	3.67133	0.34251	1.26626	-0.69301	-0.981719	0.0924543	0.0782048	-1.21396	-2.65579	-1.06731	0.115389	-0.081433	-2.20901	Protein involved in regulation of cell wall composition and integrity and response to osmotic stress; overproduction suppresses a lysis sensitive PKC mutation; similar to Lre1p, which functions antagonistically to protein kinase A
IRC22	YEL001C	-2.28453	-0.0256339	-0.807176	-3.82795	-2.51115	-0.484148	-1.24165	-1.89318	-0.346488	-0.169949	-0.448108	-2.00136	-3.96373	-1.65191	Putative protein of unknown function; green fluorescent protein (GFP)-fusion localizes to the ER; YEL001C is non-essential; null mutant displays increased levels of spontaneous Rad52p foci
VAB2	YEL005C	-4.03659	2.39112	-0.333727	-2.45347	-2.24786	0.38962	-1.47007	-1.2066	-0.967169	0.521808	-1.88329	-1.77953	-5.25781	-3.58285	Protein with a potential role in vacuolar function, as suggested by its ability to bind Vac8p; green fluorescent protein (GFP)-fusion protein localizes to the cytoplasm in a punctate pattern
MIT1	YEL007W	-4.55321	-2.05228	-1.17318	-3.40293	-0.972949	-5.32525	0.731472	-3.65814	1.15586	1.84661	-2.06852	0.968669	-2.87246	-4.14785	Putative protein with sequence similarity to S. pombe gti1+ (gluconate transport inducer 1)
	YEL008W	-5.4211	-0.194125	-0.905239	-3.53117	-1.6443	-3.02714	-1.17739	-2.15525	-3.29885	1.71348	-0.793624	-1.93737	-4.91392	-4.67716	Hypothetical protein predicted to be involved in metabolism
GCN4	YEL009C	-3.75047	0.510943	1.77515	-4.57607	-2.02955	0.132994	0.0364779	-0.746877	-0.167242	0.548971	-1.57658	0.226645	-5.96622	-2.8197	Basic leucine zipper (bZIP) transcriptional activator of amino acid biosynthetic genes in response to amino acid starvation; expression is tightly regulated at both the transcriptional and translational levels
	YEL014C	-4.06191	-0.740424	1.03339	-4.54229	-0.93739	1.58127	1.40748	-1.36971	0.220209	-0.0866341	-1.26287	0.00253117	-1.15641	-3.2536	Dubious open reading frame unlikely to encode a functional protein, based on available experimental and comparative sequence data
EDC3	YEL015W	-5.12734	-0.00970107	-0.282948	-4.57435	-0.540562	0.722763	1.75445	-1.29531	-1.57645	0.211033	-2.6388	0.30102	-2.01318	-4.41984	Non-essential conserved protein of unknown function, plays a role in mRNA decapping by specifically affecting the function of the decapping enzyme Dcp1p; localizes to cytoplasmic mRNA processing bodies
NPP2	YEL016C	-1.51848	-0.246478	-0.921852	-3.43531	-0.773797	2.74923	2.41274	-0.378467	0.0097136	-0.343975	-1.75643	0.0876382	-0.919533	-2.66598	Nucleotide pyrophosphatase/phosphodiesterase family member; mediates extracellular nucleotide phosphate hydrolysis along with Npp1p and Pho5p; activity and expression enhanced during conditions of phosphate starvation
	YEL020C	-3.71082	-0.412402	0.0379792	-4.93137	-0.51078	-0.778937	2.70418	-0.852013	0.397233	1.45304	-1.28486	2.06088	-2.11296	-2.33357	Hypothetical protein with low sequence identity to Pdc1p
RIP1	YEL024W	0.0962642	0.178454	0.973732	0.844814	0.587008	-3.92141	-0.775932	-3.85737	-2.29968	-0.350564	0.40944	-1.54521	-2.9233	-0.191904	Ubiquinol-cytochrome-c reductase, a Rieske iron-sulfur protein of the mitochondrial cytochrome bc1 complex; transfers electrons from ubiquinol to cytochrome c1 during respiration
	YEL025C	-4.404	-0.35021	-0.16774	1.42403	1.34339	-1.62053	-1.36814	-1.7762	-0.445954	1.16047	0.975203	-1.63406	-3.23935	-2.52222	Putative protein of unknown function; green fluorescent protein (GFP)-fusion protein localizes to both the cytoplasm and the nucleus
VMA3	YEL027W	-3.92196	-0.893156	-4.25963	0.632473	0.473024	0.506116	-3.50587	-3.36474	0.720383	3.02306	-5.02487	-6.60606	-2.68574	-2.21727	Proteolipid subunit of the vacuolar H(+)-ATPase V0 sector (subunit c; dicyclohexylcarbodiimide binding subunit); required for vacuolar acidification and important for copper and iron metal ion homeostasis
ANP1	YEL036C	1.46258	-3.51649	-2.04468	-0.230529	1.24671	-1.01028	1.09571	-0.0943425	-1.97187	-1.34105	-0.751268	2.19324	1.10307	0.96832	Subunit of the alpha-1,6 mannosyltransferase complex; type II membrane protein; has a role in retention of glycosyltransferases in the Golgi; involved in osmotic sensitivity and resistance to aminonitrophenyl propanediol
RML2	YEL050C	0.343835	-1.15313	-0.281318	-0.535438	-0.398755	-3.97388	-2.40382	-6.95342	-1.24463	-0.620868	-1.96027	-2.62237	-2.13014	-0.62702	Mitochondrial ribosomal protein of the large subunit, has similarity to E. coli L2 ribosomal protein; fat21 mutant allele causes inability to utilize oleate and may interfere with activity of the Adr1p transcription factor
VMA8	YEL051W	-0.176811	-0.110141	-2.76341	-0.693772	-1.37596	0.964036	-2.80877	-1.61837	2.51176	5.18308	-4.46771	-5.66105	-1.70641	-0.740888	Subunit D of the eight-subunit V1 peripheral membrane domain of the vacuolar H+-ATPase (V-ATPase), an electrogenic proton pump found throughout the endomembrane system; plays a role in the coupling of proton transport and ATP hydrolysis
CIN8	YEL061C	-0.345597	-5.3291	-4.54456	-0.0122968	-0.640552	-0.615476	-3.35897	-4.33092	-2.10257	-0.0636363	-3.17323	-2.25028	-0.683114	0.450611	Kinesin motor protein involved in mitotic spindle assembly and chromosome segregation
NOP16	YER002W	-4.09473	-0.171433	-1.17184	-0.0245935		-1.24864	-2.47829	-1.81625	-0.160487	0.359069	-0.213862	-2.22692	-2.76138	-1.71194	Constituent of 66S pre-ribosomal particles, involved in 60S ribosomal subunit biogenesis
BUD25	YER014C-A	-1.9938	5.9596	2.35808	0.300439	1.20118	-1.15755	0.0559933	-3.94777	-2.68071	0.445391	5.01028	-1.55881	-0.0847369	-0.313058	Protein involved in bud-site selection; diploid mutants display a random budding pattern instead of the wild-type bipolar pattern
RSM18	YER050C	-1.46681	-1.25797	0.0736964	-4.07616	0.637622	-4.64793	0.302761	-5.65946	-0.936931	0.932629	-2.0522	-0.973526	0.0691029	-0.728691	Mitochondrial ribosomal protein of the small subunit, has similarity to E. coli S18 ribosomal protein
VTC1	YER072W	-1.28698	-0.813182	-0.588928	0.171196	-2.27843	-1.30282	-8.93842	0.184678	0.115701	-1.43251	-1.92732	-8.59207	-1.0147	-1.12388	Vacuolar transporter chaperon (VTC) involved in distributing V-ATPase and other membrane proteins; together with other VTC proteins, forms a heterotetrameric complex that associates with the SNARE Nyv1p and the V0 sector of the V-ATPase
AIM9	YER080W	-0.880301	1.07181	2.78007	-3.44506	-1.66133	3.87658	2.94864	1.20053	-1.01336	-0.52383	-1.12218	3.46993	-1.55805	-3.37664	Putative protein of unknown function; the authentic, non-tagged protein is detected in highly purified mitochondria in high-throughput studies; null mutant displays elevated frequency of mitochondrial genome loss
GET2	YER083C	-0.681756	-2.01628	-2.25257	-1.14697	-1.27016	-2.96712	-5.1426	-3.75984	-1.12982	2.3226	-3.38972	-5.38123	-0.140333	-1.03289	Subunit of the GET complex; involved in insertion of proteins into the ER membrane; required for the retrieval of HDEL proteins from the Golgi to the ER in an ERD2 dependent fashion and for meiotic nuclear division
AST2	YER101C	0.755452	4.27135	0.889629	-0.34634	0.413915	-1.05425	0.806399	2.13215	1.07244	-3.58276	2.55545	0.464826	0.8208	-0.26184	Protein that may have a role in targeting of plasma membrane [H+]ATPase (Pma1p) to the plasma membrane, as suggested by analysis of genetic interactions
SSA4	YER103W	0.364745	-0.0119904	0.975743	-1.69319	-2.45079	-3.97788	0.128851	-3.09755	-1.32519	-2.14849	-1.46455	-0.936501	2.7149	0.179551	Heat shock protein that is highly induced upon stress; plays a role in SRP-dependent cotranslational protein-membrane targeting and translocation; member of the HSP70 family; cytoplasmic protein that concentrates in nuclei upon starvation
	YER108C	1.29072	4.44153	0.520848	0.0810379		-0.0919631	-0.147364	2.48174	2.19384	-3.05908	1.96737	-1.18774	1.06456	0.583726	Transcription factor required for flocculation, diploid filamentous growth, and haploid invasive growth; genome reference strain S288C and most laboratory strains have a mutation in this gene
KAP123	YER110C	0.34874	-0.753906	1.18395	-1.25347	-1.158	-3.58189	-0.322631	-2.28715	-1.22983	-2.38607	-0.0517878	1.31184	2.25677	-0.428136	Karyopherin beta, mediates nuclear import of ribosomal proteins prior to assembly into ribosomes and import of histones H3 and H4; localizes to the nuclear pore, nucleus, and cytoplasm; exhibits genetic interactions with RAI1
YCK3	YER123W	0.481165	0.757861	0.153259	0.729013	-0.375878	0.603401	8.6746	1.41812	-1.25676	1.34846	2.02227	2.59693	0.257401	-0.012944	Palmitoylated, vacuolar membrane-localized casein kinase I isoform; negatively regulates vacuole fusion during hypertonic stress via phosphorylation of Vps41p; shares essential functions with Hrr25p; regulates vesicle fusion in AP-3 pathway
FTR1	YER145C	-0.211337	1.42103	0.468523	1.09495		0.859764	0.649789	0.354281	5.00929	-0.257592	-0.925026	-0.0676187	0.178407	-1.10029	High affinity iron permease involved in the transport of iron across the plasma membrane; forms complex with Fet3p; expression is regulated by iron
RAD4	YER162C	0.3273	4.03369	1.02854	1.07006	-1.19111	0.461539	0.966705	2.25953	1.50466	-3.09182	2.13976	1.39356	1.22008	0.371849	Protein that recognizes and binds damaged DNA (with Rad23p) during nucleotide excision repair; subunit of Nuclear Excision Repair Factor 2 (NEF2); homolog of human XPC protein
DNF1	YER166W	-5.40143	1.57791	0.0507729	0.423705		-0.766305	0.437123	-0.353479	-0.107832	-1.06832	0.549714	-0.346732	1.10226	-1.43705	Aminophospholipid translocase (flippase) that localizes primarily to the plasma membrane; contributes to endocytosis, protein transport and cell polarity; type 4 P-type ATPase
PDA1	YER178W	-0.0632769	4.17506	-0.286552	1.2311		0.449783	0.294465	2.39505	-0.0100941	-3.34581	1.884	0.119582	1.38868	1.08832	E1 alpha subunit of the pyruvate dehydrogenase (PDH) complex, catalyzes the direct oxidative decarboxylation of pyruvate to acetyl-CoA; phosphorylated; regulated by glucose
HSP12	YFL014W	0.217536	2.08369	0.820876	-0.892141	0.702426	1.04597	1.26879	0.0896912	4.40751	-1.6741	3.1656	1.86792	1.25735	0.182305	Plasma membrane localized protein that protects membranes from desiccation; induced by heat shock, oxidative stress, osmostress, stationary phase entry, glucose depletion, oleate and alcohol; regulated by the HOG and Ras-Pka pathways
MDJ1	YFL016C	-0.812943	1.48173	1.76344	-1.64213	1.06569	-0.864841	-0.84672	-3.7298	-2.79377	-2.72384	0.671083	-2.07106	0.80313	-1.39177	Co-chaperone that stimulates the ATPase activity of the HSP70 protein Ssc1p; involved in protein folding/refolding in the mitochodrial matrix; required for proteolysis of misfolded proteins; member of the HSP40 (DnaJ) family of chaperones
LPD1	YFL018C	-0.0519156	0.620905	1.09177	0.3394	-0.696399	0.370242	1.8408	0.164869	-1.5955	4.15666	1.123	2.33033	1.35634	-0.744849	Dihydrolipoamide dehydrogenase, the lipoamide dehydrogenase component (E3) of the pyruvate dehydrogenase and 2-oxoglutarate dehydrogenase multi-enzyme complexes
RPO41	YFL036W	-0.141293	1.48099	1.44695	-5.23929	0.0574316	-4.31617	-0.000262078	-3.26352	-2.48135	0.420909	1.11468	0.286984	0.693628	-1.88827	Mitochondrial RNA polymerase; single subunit enzyme similar to those of T3 and T7 bacteriophages; requires a specificity subunit encoded by MTF1 for promoter recognition
SWP82	YFL049W	0.972808	3.87354	1.06973	-2.1878	0.0979309	0.52169	-0.141955	1.33688	0.696837	0.668506	2.64998	-0.179318	0.512418	0.382813	Member of the SWI/SNF chromatin remodeling complex in which it plays an as yet unidentified role; has identifiable counterparts in closely related yeast species; abundantly expressed in many growth conditions; paralog of Npl6p
YFH7	YFR007W	1.20122	0.357146	0.203393	-4.85646	1.53929	-0.107531	-0.476899	0.510148	-0.201737	-0.487972	0.221823	-0.172061	-0.645374	1.36646	Putative kinase with similarity to the phosphoribulokinase/uridine kinase/bacterial pantothenate kinase (PRK/URK/PANK) subfamily of P-loop kinases
DCV1	YFR012W	0.348455	5.15915	2.10707	1.09358	0.505573	-1.24068	2.05582	0.287199	1.02019	5.45488	2.11135	1.77275	0.585639	0.401492	Putative protein of unknown function
SAP155	YFR040W	-2.21855	-3.77961	-1.38945	1.12841	0.81134	-0.0336622	-3.04881	-1.027	-0.950079	-1.07871	-2.01602	-3.10622	-0.562655	0.0081965	Protein that forms a complex with the Sit4p protein phosphatase and is required for its function; member of a family of similar proteins including Sap4p, Sap185p, and Sap190p
	YGL007C-A	2.10954	-7.78924	-6.90007	-2.13622	-1.88869	-0.74033	-7.36247	-3.84263	-0.63515	-2.68259	-4.38824	-6.39576	-4.422	-0.864354	Putative protein of unknown function, identified by gene-trapping, microarray-based expression analysis, and genome-wide homology searching; haploid deletion strain exhibits a slow-growth phenotype
BRP1	YGL007W	-2.84361	-6.01959	-3.50527	-0.488694	-0.181078	-1.75998	-3.6724	-3.57365	-0.543778	1.95624	-2.62948	-3.26114	-0.673848	1.04739	Dubious ORF located in the upstream region of PMA1, deletion leads to polyamine resistance due to downregulation of PMA1
KAP122	YGL016W	0.50295	5.61272	0.153555	0.368378	-0.171894	-1.10761	-0.0984672	0.102013	-0.684175	-0.969398	1.5158	-0.636418	-0.570235	-0.367734	Karyopherin beta, responsible for import of the Toa1p-Toa2p complex into the nucleus; binds to nucleoporins Nup1p and Nup2p; may play a role in regulation of pleiotropic drug resistance
GET1	YGL020C	-1.86028	1.34022	-3.54337	-5.29967	-0.267727	2.47678	-1.06236	1.94034	-3.27083	-1.33658	-2.72135	0.709528	-3.60174	-4.35667	Subunit of the GET complex; involved in insertion of proteins into the ER membrane; required for the retrieval of HDEL proteins from the Golgi to the ER in an ERD2 dependent fashion and for normal mitochondrial morphology and inheritance
RAD6	YGL058W	-0.681261	-4.8268	-2.411	-0.567619	1.18859	-2.30687	-2.35899	-2.01416	0.660004	-2.50685	-2.14931	-1.86068	-0.304226	0.0442322	Ubiquitin-conjugating enzyme (E2), involved in postreplication repair (with Rad18p), sporulation, telomere silencing, and ubiquitin-mediated N-end rule protein degradation (with Ubr1p)
SGF73	YGL066W	0.298462	1.82576	0.141164	0.355636	0.153353	-2.51425	0.168663	0.208324	6.86046	1.20645	-0.67034	-0.421987	-0.99062	0.326242	Subunit of SAGA histone acetyltransferase complex; involved in formation of the preinitiation complex assembly at promoters; null mutant displays defects in premeiotic DNA synthesis
RPL7A	YGL076C	0.258633	-4.79723	-3.50556	-1.28842	-0.362473	1.79965	-2.11758	-1.33367	-1.5751	-1.04333	-2.54113	-1.25287	-1.17249	-0.349294	Protein component of the large (60S) ribosomal subunit, nearly identical to Rpl7Bp and has similarity to E. coli L30 and rat L7 ribosomal proteins; contains a conserved C-terminal Nucleic acid Binding Domain (NDB2)
VPS45	YGL095C	2.62801	10.4899	0.912215	0.628305	0.954594	2.08648	1.75045	2.37744	-2.0089	-3.68259	-0.465446	2.17194	-1.81719	1.25432	Protein of the Sec1p/Munc-18 family, essential for vacuolar protein sorting; required for the function of Pep12p and the early endosome/late Golgi SNARE Tlg2p; essential for fusion of Golgi-derived vesicles with the prevacuolar compartment
COQ8	YGL119W	0.657704	1.23284	1.17208	0.189274	0.83341	-3.22659	1.11249	-2.79651	0.487939	-3.08661	0.907377	0.373378	3.54533	1.20782	Protein required for ubiquinone (coenzyme Q) biosynthesis and for respiratory growth; exhibits genetic interaction with COQ9, suggesting a common function; similar to prokaryotic proteins involved in early steps of ubiquinone biosynthesis
MON1	YGL124C	3.29849	7.36246	0.569625	0.263938	0.033358	0.499954	-1.03283	4.18527	0.532548	-2.05329	3.22757	0.759746	0.272447	-0.0491017	Protein required for fusion of cvt-vesicles and autophagosomes with the vacuole; associates, as a complex with Ccz1p, with a perivacuolar compartment; potential Cdc28p substrate
MET13	YGL125W	-1.00021	-0.183474	0.130562	-1.81404	0.92729	0.677607	-2.51584	-3.5253	-1.26497	-3.21361	-1.64993	1.52758	-0.166295	1.47155	Major isozyme of methylenetetrahydrofolate reductase, catalyzes the reduction of 5,10-methylenetetrahydrofolate to 5-methyltetrahydrofolate in the methionine biosynthesis pathway
RPL1B	YGL135W	-0.381245	-4.16473	-0.573261	0.232505		-0.319413	-1.00459	1.15335	-1.7457	0.929011	-0.264265	-1.08856	3.59245	-1.43211	N-terminally acetylated protein component of the large (60S) ribosomal subunit, nearly identical to Rpl1Ap and has similarity to E. coli L1 and rat L10a ribosomal proteins; rpl1a rpl1b double null mutation is lethal
	YGL138C	1.24873	4.0086	0.193837	0.58031	-0.997363	0.0632656	-0.331741	2.1219	1.07644	-2.72858	2.05222	0.641391	-0.0771177	0.282323	Putative protein of unknown function; has no significant sequence similarity to any known protein
	YGL140C	1.39162	4.53074	0.570532	0.0991676	-0.32735	-0.950848	-0.538923	2.00143	0.597954	-3.60745	2.10782	-0.470592	0.464473	0.178853	Putative protein of unknown function; non-essential gene; contains multiple predicted transmembrane domains
HUL5	YGL141W	-2.003	3.85179	-0.725441	-0.911501		-0.102033	0.0439487	1.72366	-1.0144	-4.55605	2.4815	0.0906351	0.627475	-0.070465	Ubiquitin-conjugating enzyme (E4), elongates polyubiquitin chains on substrate proteins; works in opposition to Ubp6p polyubiquitin-shortening activity; required for retrograde transport of misfolded proteins into cytoplasm during ERAD
ARO2	YGL148W	0.814453	4.71815	1.40531	0.227556	0.0420028	1.27117	0.345656	2.99398	1.93062	-3.51448	3.24602	0.257237	-2.4614	0.574477	Bifunctional chorismate synthase and flavin reductase, catalyzes the conversion of 5-enolpyruvylshikimate 3-phosphate (EPSP) to form chorismate, which is a precursor to aromatic amino acids
AIM14	YGL160W	-0.21418	3.81243	2.10629	0.473799		0.939578	1.30536	0.86659	0.578466	-2.08065	0.809003	1.49511	-0.303836	-2.03239	Putative protein of with similarity to iron/copper reductases (FRE1-8), possibly involved in iron homeostasis; may interact with ribosomes; null mutant displays elevated frequency of mitochondrial genome loss
PMR1	YGL167C	4.31434	5.22033	-0.564993	1.39579	0.957942	1.38173	1.05907	15.4917	2.23971	0.00532723	-1.04776	1.39482	-0.303825	1.12003	High affinity Ca2+/Mn2+ P-type ATPase required for Ca2+ and Mn2+ transport into Golgi; involved in Ca2+ dependent protein sorting and processing; mutations in human homolog ATP2C1 cause acantholytic skin condition Hailey-Hailey disease
HUR1	YGL168W	3.71528	5.59684	-1.79514	1.45601	0.694427	1.60108	0.839276	33.9061	1.7515	0.27181	-1.17432	1.05027	-0.154086	1.89741	Protein of unknown function; reported null mutant phenotype of hydroxyurea sensitivity may be due to effects on overlapping PMR1 gene
CHC1	YGL206C	8.91446	4.82893	-6.28641	-0.120695	-2.0133	1.81143	-3.42926	1.13243	-3.08095	-0.0741141	-2.59339	2.2525	-0.142447	0.895698	Clathrin heavy chain, subunit of the major coat protein involved in intracellular protein transport and endocytosis; two heavy chains form the clathrin triskelion structural component; the light chain (CLC1) is thought to regulate function
SIP2	YGL208W	0.877336	5.10849	2.74241	0.363821	-2.0559	-0.392642	0.173593	1.84081	0.688195	-1.89609	-0.418574	0.548683	1.01632	-1.31061	One of three beta subunits of the Snf1 serine/threonine protein kinase complex involved in the response to glucose starvation; null mutants exhibit accelerated aging; N-myristoylprotein localized to the cytoplasm and the plasma membrane
VAM7	YGL212W	0.641698	2.70067	0.955289	-0.0843185	-1.90788	0.240067	-5.02656	2.90429	-1.7558	6.63658	-2.41058	-2.87756	-0.680218	-1.37765	Component of the vacuole SNARE complex involved in vacuolar morphogenesis; SNAP-25 homolog; functions with a syntaxin homolog Vam3p in vacuolar protein trafficking
FRA2	YGL220W	-0.752389	1.24325	3.0166	-0.918272	-2.23455	-3.39349	0.263721	-1.89297	3.24984	-0.801195	-1.58936	0.216186	0.938501	-0.381969	Protein involved in negative regulation of transcription of iron regulon; forms an iron independent complex with Fra2p, Grx3p, and Grx4p; null mutant fails to repress iron regulon and is sensitive to nickel
RTF1	YGL244W	-0.859176	-1.4103	-0.682521	1.63089	-0.228132	-1.25182	0.0838459	-2.24102	5.07029	0.00703014	0.0219688	0.315125	1.2867	1.02666	Subunit of the RNA polymerase II-associated Paf1 complex; directly or indirectly regulates DNA-binding properties of Spt15p and relative activities of different TATA elements; involved in telomere maintenance
RAI1	YGL246C	-0.769292	-2.41058	-2.31185	0.378117	-0.285767	-0.832284	-4.02433	-1.53382	-1.37278	-1.46181	-3.34898	-3.23575	1.24772	1.11363	Nuclear protein that binds to and stabilizes the exoribonuclease Rat1p, required for pre-rRNA processing
PAU11	YGL261C	2.48439	4.63506	2.80738	0.711311	-0.742259	0.331918	1.86706	3.20092	1.63683	-1.51846	2.9302	3.43637	1.3605	-0.625085	Putative protein of unknown function; mRNA expression appears to be regulated by SUT1 and UPC2; YGL261C is not an essential gene
ECT1	YGR007W	0.178619	4.86197	1.55676	0.515321	-0.879581	-0.402599	-0.386736	1.12703	0.772345	-0.827352	0.928684	0.275337	1.41855	0.547516	Choline phosphate cytidylyltransferase, catalyzes the second step of phosphatidylethanolamine biosynthesis; involved in the maintenance of plasma membrane; similar to mammalian CTP: phosphocholine cytidylyl-transferases
VMA7	YGR020C	-2.40569	2.26992	-6.09265	0.215005	0.360904	-0.427942	-3.36286	0.403869	1.43694	0.946067		-4.3478	-0.358361	-1.7331	Subunit F of the eight-subunit V1 peripheral membrane domain of vacuolar H+-ATPase (V-ATPase), an electrogenic proton pump found throughout the endomembrane system; required for the V1 domain to assemble onto the vacuolar membrane
RPL26B	YGR034W	2.23944	3.60512	0.423875	0.163263	1.12673	-0.717386	-0.299277	1.59802	1.40594	-0.602474	0.32224	0.615511	-0.352295	0.175319	Protein component of the large (60S) ribosomal subunit, nearly identical to Rpl26Ap and has similarity to E. coli L24 and rat L26 ribosomal proteins; binds to 5.8S rRNA
CAX4	YGR036C	2.38745	-1.70118	-4.75811	1.36893	1.02558	1.33524	-4.20853	0.544075	-1.76556	1.11976		-2.89982	0.396469	0.91056	Dolichyl pyrophosphate (Dol-P-P) phosphatase with a luminally oriented active site in the ER, cleaves the anhydride linkage in Dol-P-P, required for Dol-P-P-linked oligosaccharide intermediate synthesis and protein N-glycosylation
NQM1	YGR043C	2.53284	4.81802	0.74909	1.85307	0.578247	-0.128534	-1.34685	2.43264	1.79092	-1.58858	2.14801	-0.0863024	0.132206	0.0817269	Transaldolase of unknown function; transcription is repressed by Mot1p and induced by alpha-factor and during diauxic shift
	YGR045C	2.58062	4.24769	1.60448	0.605448	-0.0768265	0.205288	1.36343	2.18651	1.60044	-1.47588	1.7594	1.33126	0.0268249	0.211475	Dubious open reading frame unlikely to encode a protein, based on available experimental and comparative sequence data
ROM1	YGR070W	1.01954	5.09211	0.59497	0.561188	0.464879	-0.814384	-0.8937	1.36742	0.123284	-0.77919	0.749383	-0.0903684	0.825521	-0.0745652	GDP/GTP exchange protein (GEP) for Rho1p; mutations are synthetically lethal with mutations in rom2, which also encodes a GEP
PEX8	YGR077C	1.61672	5.43901	1.09098	0.547845	0.702169	0.119724	-0.580105	1.71362	0.241387	-1.53599	2.85487	0.210096	0.362285	0.0784659	Intraperoxisomal organizer of the peroxisomal import machinery, tightly associated with the lumenal face of the peroxisomal membrane, essential for peroxisome biogenesis, binds PTS1-signal receptor Pex5p
PAC10	YGR078C	0.636513	-6.0141	-4.67812	-0.327651	0.68528	-1.51913	-2.65204	-1.4181	0.175622	-0.461602	-2.23662	-1.97258	-1.33006	-1.23998	Part of the heteromeric co-chaperone GimC/prefoldin complex, which promotes efficient protein folding
	YGR079W	2.12272	4.03289	0.295117	-0.0412604	1.13489	-1.32177	-0.523149	1.64912	1.39893	-1.2013	1.82401	-0.915843	-0.179728	-0.0685699	Putative protein of unknown function; YGR079W is not an essential gene
PIL1	YGR086C	1.33063	5.1452	0.557632	1.28221	2.31344	-0.326856	-0.711807	3.00642	3.0336	-3.44411	1.59631	0.527844	1.15659	0.666854	Primary component of eisosomes, which are large immobile cell cortex structures associated with endocytosis; null mutants show activation of Pkc1p/Ypk1p stress resistance pathways; detected in phosphorylated state in mitochondria
PDC6	YGR087C	2.01891	3.63374	-0.0320476	-0.719311	0.732184	0.177121	-0.123788	1.80802	1.3743	-1.14429	1.08558	-0.310585	-0.775779	-0.672575	Minor isoform of pyruvate decarboxylase, decarboxylates pyruvate to acetaldehyde, involved in amino acid catabolism; transcription is glucose- and ethanol-dependent, and is strongly induced during sulfur limitation
NNF2	YGR089W	2.51927	3.78513	0.60907	0.598136	1.51574	-0.277026	0.0615388	3.9525	0.770874	-2.57878	1.23981	0.18942	0.250583	0.298444	Protein that exhibits physical and genetic interactions with Rpb8p, which is a subunit of RNA polymerases I, II, and III; computational analysis of large-scale protein-protein interaction data suggests a role in chromosome segregation
PCP1	YGR101W	0.208792	-1.65114	-0.347449	-1.24448	0.759081	-3.38697	-0.798966	-3.52234		-0.361268	-0.0779097	-2.07577	0.786881	-0.896784	Mitochondrial serine protease required for the processing of various mitochondrial proteins and maintenance of mitochondrial DNA and morphology; belongs to the rhomboid-GlpG superfamily of intramembrane peptidases
GTF1	YGR102C	1.00037	-0.019271	0.210212	-0.844184	1.42364	-3.88943	-0.607622	-2.91556	-0.478615	0.154138	0.482861	-1.13188	1.38098	-0.103181	Subunit of the trimeric GatFAB AmidoTransferase(AdT) complex; involved in the formation of Q-tRNAQ; transposon insertion mutant is salt sensitive and null mutant has growth defects; non-tagged protein is detected in purified mitochondria
SRB5	YGR104C	2.01253	-6.90246	-5.65187	1.21093	0.477874	-1.40436	-3.18411	-0.00254849	3.08304	-3.60556		-2.91415	-1.79132	0.704715	Subunit of the RNA polymerase II mediator complex; associates with core polymerase subunits to form the RNA polymerase II holoenzyme; essential for transcriptional regulation; involved in telomere maintenance
VMA21	YGR105W	-0.0170545	2.07859	-4.45646	0.811432	-0.502072	-3.06766	-5.78961	-1.88649	4.08677	2.86159	-3.16567	-4.79221	-0.664485	0.478755	Integral membrane protein that is required for vacuolar H+-ATPase (V-ATPase) function, although not an actual component of the V-ATPase complex; functions in the assembly of the V-ATPase; localized to the yeast endoplasmic reticulum (ER)
	YGR107W	2.20001	5.46055	0.251479	1.40127	1.20326	-0.390323	-0.696759	2.15384	2.05717	-1.17603	2.30345	1.72824	0.69225	-0.179455	Dubious open reading frame unlikely to encode a protein, based on available experimental and comparative sequence data
	YGR111W	2.3657	4.87842	0.326359	0.850384	0.14135	-0.25547	-1.08308	2.00042	1.91955	-1.35474	1.30857	-0.921483	0.0966989	-0.0967276	Putative protein of unknown function; green fluorescent protein (GFP)-fusion protein localizes to both the cytoplasm and the nucleus
SHY1	YGR112W	0.0510301	0.952985	0.651372	-0.101868	1.29859	-3.34596	0.117525	-2.96448		0.853701	0.300646	-1.4575	0.397624	0.265406	Mitochondrial inner membrane protein required for assembly of cytochrome c oxidase (complex IV); associates with complex IV assembly intermediates and complex III/complex IV supercomplexes; similar to human SURF1 involved in Leigh Syndrome
SYF2	YGR129W	3.1731	-0.943133	-1.48452	-1.35233	-1.71943	2.58914	9.27901	-0.467579	-0.0513148	3.33614	2.21679	8.60701	-0.0726399	-1.06162	Component of the spliceosome complex involved in pre-mRNA splicing; involved in regulation of cell cycle progression
GTO1	YGR154C	-3.72495	1.02547	1.43211	-0.144267	1.28199	0.441142	1.13133	0.395861	-1.01422	0.5503	0.301909	0.912987	0.781988	-1.09959	Omega-class glutathione transferase; induced under oxidative stress; putative peroxisomal localization
NSR1	YGR159C	-4.79274	-1.1155	-1.39304	-0.10902	2.69647	1.96862	-0.0682234	0.382645	-0.261815	0.342704	-1.15777	0.331626	2.67758	-3.55711	Nucleolar protein that binds nuclear localization sequences, required for pre-rRNA processing and ribosome biogenesis
	YGR160W	-4.32155	-0.332573	-0.580608	-0.0996332	2.86857	3.25929	2.93139	0.981629	0.197699	-0.306798	-1.15341	3.0909	0.367027	-2.61517	Dubious open reading frame unlikely to encode a functional protein, based on available experimental and comparative sequence data
RTS3	YGR161C	-4.05244	0.719068	-0.0775995	-2.68856	1.97556	0.967234	1.0763	-0.171892	-3.06006	0.326484	1.21288	1.73346	0.700162	-0.879105	Putative component of the protein phosphatase type 2A complex
TIF4631	YGR162W	4.3431	-0.012718	-0.512013	-0.00130408	-0.150241	0.134462	2.49891	0.846336	0.516651	-0.0253383	-0.0983562	1.32543	2.9498	1.8831	Translation initiation factor eIF4G, subunit of the mRNA cap-binding protein complex (eIF4F) that also contains eIF4E (Cdc33p); associates with the poly(A)-binding protein Pab1p, also interacts with eIF4A (Tif1p); homologous to Tif4632p
GTR2	YGR163W	-2.47504	1.21465	-0.0877781	-0.311786	-1.05336	1.31827	0.453659	1.08859	-1.44989	0.258362	0.84654	0.861028	3.9435	-0.20706	Putative GTP binding protein that negatively regulates Ran/Tc4 GTPase cycle; activates transcription; subunit of EGO and GSE complexes; required for sorting of Gap1p; localizes to cytoplasm and to chromatin; homolog of human RagC and RagD
TRS65	YGR166W	-4.21881	-0.187161	-1.07822	0.756667	1.6892	1.24717	1.41749	2.08889	-0.483206	0.551005	-0.838119	1.95407	0.299821	-0.55584	Protein involved in biosynthesis of cell wall beta-glucans; subunit of the TRAPP (transport protein particle) complex, which is involved in the late steps of endoplasmic reticulum to Golgi transport
CLC1	YGR167W	3.55456	3.30043	-5.99802	1.51199	0.232165	0.164986	-2.17915	0.738217	-0.517386	-1.12782	-2.04774	1.34094	0.170208	1.3307	Clathrin light chain, subunit of the major coat protein involved in intracellular protein transport and endocytosis; thought to regulate clathrin function; two Clathrin heavy chains (CHC1) form the clathrin triskelion structural component
PSD2	YGR170W	-4.47661	0.400641	0.502908	0.813215	0.19702	2.06811	3.6953	0.703556	-0.184476	-1.24368	0.850281	3.45127	-1.8957	-2.99508	Phosphatidylserine decarboxylase of the Golgi and vacuolar membranes, converts phosphatidylserine to phosphatidylethanolamine
MSM1	YGR171C	-3.35185	1.76745	1.41543	-0.107641	-0.0661845	-3.1916	3.48891	-2.41359	-1.42851	-0.309429	1.20683	3.4897	1.03033	0.478278	Mitochondrial methionyl-tRNA synthetase (MetRS), functions as a monomer in mitochondrial protein synthesis; functions similarly to cytoplasmic MetRS although the cytoplasmic form contains a zinc-binding domain not found in Msm1p
RBG2	YGR173W	-3.04087	4.83001	0.838481	0.878521	0.75224	-0.15841	-0.785964	3.3778	2.02363	-1.46488	2.36775	-0.455518	0.531472	0.298214	Protein with similarity to mammalian developmentally regulated GTP-binding protein
CBP4	YGR174C	-4.63269	2.01817	0.761697	-0.972948	0.114971	-3.75348	2.24747	-2.38043	-1.26079	0.314145	0.631844	2.73411	-1.12622	0.272487	Mitochondrial protein required for assembly of ubiquinol cytochrome-c reductase complex (cytochrome bc1 complex); interacts with Cbp3p and function is partially redundant with that of Cbp3p
	YGR176W	-4.62203	0.450297	0.683212	-0.47131	-1.69743	0.0597694	0.788599	-0.132376	-0.539503	-0.0987793	0.544975	0.966438	-1.15041	-1.17168	Dubious open reading frame unlikely to encode a functional protein, based on available experimental and comparative sequence data
ATF2	YGR177C	-3.7941	0.488519	-0.333469	-0.313798	-1.11752	1.84217	2.52502	1.01669	-1.06923	0.251307	0.705198	3.22394	-1.31352	-0.441968	Alcohol acetyltransferase, may play a role in steroid detoxification; forms volatile esters during fermentation, which is important in brewing
TIM13	YGR181W	-3.94672	-0.938137	-0.730924	-1.27582	-0.367829	0.54537	1.79078	-0.985552	-2.76247	0.373363	0.980944	0.921755	2.02855	0.209621	Mitochondrial intermembrane space protein, forms a complex with Tim8p that mediates import and insertion of a subset of polytopic inner membrane proteins; may prevent aggregation of incoming proteins in a chaperone-like manner
CRH1	YGR189C	-4.22434	-0.94511	-0.316409	-1.85649	1.76833	1.10105	1.05063	0.135352	-1.23298	0.107798	0.232204	1.33528	-0.527689	-1.01646	Putative chitin transglycosidase, cell wall protein that functions in the transfer of chitin to beta(1-6)glucan; localizes to sites of polarized growth; expression is induced under cell wall stress conditions
TDH3	YGR192C	-3.87338	-0.677871	-1.19017	0.506821	1.25419	2.3681	1.15318	1.81118	-0.216023	0.519684	-1.00526	1.14791	3.10226	1.20573	Glyceraldehyde-3-phosphate dehydrogenase, isozyme 3, involved in glycolysis and gluconeogenesis; tetramer that catalyzes the reaction of glyceraldehyde-3-phosphate to 1,3 bis-phosphoglycerate; detected in the cytoplasm and cell-wall
PDX1	YGR193C	-3.81192	2.20034	2.18492	-0.603608	0.669688	2.4037	3.188	-0.201052	-2.6284	0.189229	1.33636	3.35121	-0.455559	-0.407641	Dihydrolipoamide dehydrogenase (E3)-binding protein (E3BP) of the mitochondrial pyruvate dehydrogenase (PDH) complex, plays a structural role in the complex by binding and positioning E3 to the dihydrolipoamide acetyltransferase (E2) core
SNG1	YGR197C	-4.79501	-2.29466	-2.31841	-1.10938	1.19692	1.22273	2.28701	0.0829077	1.03817	0.472404	-0.718566	3.15601	-0.269061	-3.25583	Protein involved in nitrosoguanidine (MNNG) resistance; expression is regulated by transcription factors involved in multidrug resistance
PCT1	YGR202C	-5.28495	1.11489	0.0282165	0.422062	1.24972	1.73687	1.64425	2.35103	1.30574	0.31703	0.975219	1.57863	-0.133913	-2.40519	Cholinephosphate cytidylyltransferase, also known as CTP:phosphocholine cytidylyltransferase, rate-determining enzyme of the CDP-choline pathway for phosphatidylcholine synthesis, inhibited by Sec14p, activated upon lipid-binding
MVB12	YGR206W	-0.0358109	4.11394	0.287853	0.891001	0.0276101	-0.533512	1.1862	3.92701	-0.933805	0.661365	0.267088	1.78168	-0.969059	-0.260478	ESCRT-I subunit required to stabilize oligomers of the ESCRT-I core complex (Stp22p, Vps28p, Srn2p), which is involved in ubiquitin-dependent sorting of proteins into the endosome; deletion mutant is sensitive to rapamycin and nystatin
SER2	YGR208W	-3.51975	3.30114	-1.00105	-3.0165	0.91735	-0.117506	-3.06604	1.25752	-1.86053	2.48374	-1.85708	-1.61451	-0.986897	-1.44	Phosphoserine phosphatase of the phosphoglycerate pathway, involved in serine and glycine biosynthesis, expression is regulated by the available nitrogen source
TRX2	YGR209C	-4.22936	0.129184	1.00646	-1.82672	0.584117	1.88108	2.01894	-0.0958843	-0.412256	-0.598828	1.00529	2.25929	-0.594957	-2.0932	Cytoplasmic thioredoxin isoenzyme of the thioredoxin system which protects cells against oxidative and reductive stress, forms LMA1 complex with Pbi2p, acts as a cofactor for Tsa1p, required for ER-Golgi transport and vacuole inheritance
RTA1	YGR213C	-3.57873	0.19574	-0.137405	0.328544	2.10603	0.32737	0.825135	0.560655	-0.372424	0.689023	-1.36834	0.939122	1.63967	-0.396536	Protein involved in 7-aminocholesterol resistance; has seven potential membrane-spanning regions; expression is induced under both low-heme and low-oxygen conditions; member of the fungal lipid-translocating exporter (LTE) family of protein
RPS0A	YGR214W	-3.95971	1.36553	1.14047	-1.01914	1.8163	2.1654	2.73684	1.86855	0.793044	0.463512	-0.225722	1.91939	1.51356	-1.33025	Protein component of the small (40S) ribosomal subunit, nearly identical to Rps0Bp; required for maturation of 18S rRNA along with Rps0Bp; deletion of either RPS0 gene reduces growth rate, deletion of both genes is lethal
MTM1	YGR257C	-0.205334	2.03327	1.58202	-1.28056	0.897736	-2.14051	0.551786	-2.10964	6.96907	-2.14849	1.20176	0.245374	2.44062	-1.63045	Mitochondrial protein of the mitochondrial carrier family, involved in activating mitochondrial Sod2p probably by facilitating insertion of an essential manganese cofactor
SLH1	YGR271W	-3.56944	0.943442	0.804356	0.133558	-1.31471	-0.748572	1.71716	-0.600433	-0.435523	-1.28192	3.78576	0.788363	1.66387	-0.119375	Putative RNA helicase related to Ski2p, involved in translation inhibition of non-poly(A) mRNAs; required for repressing propagation of dsRNA viruses
	YGR273C	-5.32615	0.665513	-0.359383	0.341977	-0.78435	-0.542578	-0.796143	-1.10374	-1.47871	-1.14786	5.65726	-0.487982	1.73323	-0.389307	Putative protein of unknown function; expression downregulated by treatment with 8-methoxypsoralen plus UVA irradiation; YGR273C is not an essential gene
RNH70	YGR276C	-4.1892	0.0577225	0.873654	0.39652	-0.914599	-0.229018	1.45528	-0.430006	-1.77969	-0.0946754	5.22159	1.05861	1.30357	-0.585346	3'-5' exoribonuclease; required for maturation of 3' ends of 5S rRNA and tRNA-Arg3 from dicistronic transcripts
MAL12	YGR292W	-4.79662	-0.126799	-0.0941378	0.0974873	-0.409797	-0.202727	0.0395032	-1.01177	-1.54579	-0.814106	5.2028	1.12585	0.122761	-2.17699	Maltase (alpha-D-glucosidase), inducible protein involved in maltose catabolism; encoded in the MAL1 complex locus
AIM17	YHL021C	-2.87394	4.23788	1.82641	-1.02034	1.4698	0.000168038	0.284972	2.56047	2.9834	-2.33073	4.379	1.13331	-0.347016	-3.46867	Putative protein of unknown function; the authentic, non-tagged protein is detected in highly purified mitochondria in high-throughput studies; null mutant displays reduced frequency of mitochondrial genome loss
NPR3	YHL023C	2.16215	0.367042	-1.50975	-0.220949	-0.902718	-3.64361	-2.56506	-2.17556	-0.92513	-2.6305	-0.683102	-1.8375	-1.59141	-0.672796	Component, with Npr2p, of an evolutionarily conserved complex that mediates downregulation of TOR Complex 1 activity in response to amino acid limitation; null mutant displays delayed meiotic DNA replication and double-strand break repair
SBP1	YHL034C	0.533216	8.40168	0.723557	-1.29164	1.67668	-0.33624	-0.0308698	3.36293	1.19626	-2.40353	2.33824	0.212714	1.02898	0.0414387	Putative RNA binding protein; involved in translational repression and found in cytoplasmic P bodies; found associated with small nucleolar RNAs snR10 and snR11
MUP3	YHL036W	-3.28632	3.69203	1.88585	-1.47579	1.13428	1.48951	2.78149	2.66299	0.75973	-1.96509	3.04207	3.32297	0.630145	-4.01121	Low affinity methionine permease, similar to Mup1p
	YHL037C	1.18674	4.11831	0.527273	-1.64632	1.59725	-1.3632	-0.12906	2.46065	2.15696	-1.81558	2.44013	-0.408578	-0.978572	-1.59037	Dubious open reading frame unlikely to encode a functional protein, based on available experimental and comparative sequence data
ARN1	YHL040C	0.568217	4.66414	0.550076	0.179194	-0.139145	0.643453	2.58299	3.31839	1.56721	-1.6229	2.37425	2.98861	0.367241	-0.161366	Transporter, member of the ARN family of transporters that specifically recognize siderophore-iron chelates; responsible for uptake of iron bound to ferrirubin, ferrirhodin, and related siderophores
	YHL042W	-4.17381	5.67076	0.78016	-2.50817	1.39674	1.11839	2.98325	2.39803	2.98998	-2.30821	3.05681	3.40801	-1.12606	-2.69859	Putative protein of unknown function; member of the DUP380 subfamily of conserved, often subtelomerically-encoded proteins
ECM34	YHL043W	-1.9809	3.7014	1.15436	-1.79951	-2.42562	-0.468358	-0.133487	2.1577	1.37983	-2.4841	2.3638	0.207739	-0.0474554	-3.04274	Putative protein of unknown function; member of the DUP380 subfamily of conserved, often subtelomerically-encoded proteins
	YHL044W	-0.559837	4.66985	1.74725	0.285282	-1.41329	2.6964	3.01386	2.91678	2.35205	-2.03733	2.96801	3.46411	-1.71008	-1.63504	Putative integral membrane protein, member of DUP240 gene family; green fluorescent protein (GFP)-fusion protein localizes to the plasma membrane in a punctate pattern
	YHL045W	-3.52785	4.5498	1.56762	-1.06775	0.966953	2.05489	2.38057	2.88181	2.05484	-2.36546	3.65604	3.61409	-0.178048	-3.11155	Putative protein of unknown function; not an essential gene
PAU13	YHL046C	-0.654565	4.0602	0.454424	0.167465	2.07876	2.05604	3.18782	2.13439	0.405111	-0.755243	2.25655	3.76513	1.89719	-1.05592	Putative protein of unknown function; expression is induced after ethanol shock; YHL046C is not an essential gene
ARN2	YHL047C	-2.06336	2.94874	-0.0228873	-1.64355	2.06198	0.169028	-0.570904	1.77427	0.235166	-0.929554	1.33256	0.791885	3.79085	0.414359	Transporter, member of the ARN family of transporters that specifically recognize siderophore-iron chelates; responsible for uptake of iron bound to the siderophore triacetylfusarinine C
NEM1	YHR004C	2.51597	1.59249	-0.118122	0.474847	0.303791	-1.11181	-4.68326	4.67285	0.922962	-2.80178	-1.39417	-2.19948	-0.0882892	0.0511045	Probable catalytic subunit of Nem1p-Spo7p phosphatase holoenzyme; regulates nuclear growth by controlling phospholipid biosynthesis, required for normal nuclear envelope morphology and sporulation; homolog of the human protein Dullard
RPL27A	YHR010W	-0.0469797	-2.88902	-1.73953	0.0193496	-0.32848	2.82788	-4.97106	-0.0240836		-3.96043	-2.97786	-2.60401	2.6682	0.47111	Protein component of the large (60S) ribosomal subunit, nearly identical to Rpl27Bp and has similarity to rat L27 ribosomal protein
VPS29	YHR012W	-0.776813	4.23986	0.527724	-0.339047	-1.01107	1.07437	-1.99972	2.18248	-0.0771769	0.434951	-2.80945	-0.0995894	-0.89084	-1.06443	Endosomal protein that is a subunit of the membrane-associated retromer complex essential for endosome-to-Golgi retrograde transport; forms a subcomplex with Vps35p and Vps26p that selects cargo proteins for endosome-to-Golgi retrieval
MIP6	YHR015W	0.957615	4.12654	0.359531	-0.331402	-0.546535	0.352478	0.979372	3.62559	0.96979	-2.06067	2.36885	1.32637	-0.79001	0.923754	Putative RNA-binding protein, interacts with Mex67p, which is a component of the nuclear pore involved in nuclear mRNA export
RPS27B	YHR021C	3.52326	1.35711	-0.111938	0.602762	0.251445	1.18851	2.44261	0.509561	-3.03517	-0.711428	-0.236371	-0.472564	4.58627	-1.56896	Protein component of the small (40S) ribosomal subunit; nearly identical to Rps27Ap and has similarity to rat S27 ribosomal protein
VMA16	YHR026W	-4.56772	-1.62483	-7.29144	0.500231	-0.511061	-0.958305	-9.3814	-4.25017	4.01348	5.75183		-8.1044	-0.383106	-1.50687	Subunit c'' of the vacuolar ATPase, which functions in acidification of the vacuole; one of three proteolipid subunits of the V0 domain
SLT2	YHR030C	4.17208	-2.44103	-1.65229	-0.715647	-0.867764	-3.85549	-2.47581	-0.382009	-0.976071	-0.693641	-2.13575	-1.30383	-0.155977	-0.674654	Serine/threonine MAP kinase involved in regulating the maintenance of cell wall integrity and progression through the cell cycle; regulated by the PKC1-mediated signaling pathway
	YHR039C-B	-2.92416	0.122984	-1.22629	0.626981	-0.0759473	-1.00249	-8.81903	-2.59633	2.82702	3.75059	-4.43579	-7.97984	-1.03622	-1.63128	Subunit G of the eight-subunit V1 peripheral membrane domain of the vacuolar H+-ATPase (V-ATPase), an electrogenic proton pump found throughout the endomembrane system; involved in vacuolar acidification
SRB2	YHR041C	1.49991	-5.92769	-3.20879	-0.213947	1.4072	-2.20673	-2.17958	-0.206293	1.13652	-2.56667	-2.02585	-1.65518	-0.109625	0.339708	Subunit of the RNA polymerase II mediator complex; associates with core polymerase subunits to form the RNA polymerase II holoenzyme; general transcription factor involved in telomere maintenance
SMF2	YHR050W	-0.974362	-0.630731	-0.396373	0.560038	0.314225	0.547173	0.668729	-7.40301	0.932648	0.785034	-0.162068	0.53285	0.376963	0.760127	Divalent metal ion transporter involved in manganese homeostasis; has broad specificity for di-valent and tri-valent metals; post-translationally regulated by levels of metal ions; member of the Nramp family of metal transport proteins
	YHR050W-A	0.312993	0.877562	1.60024	-0.740053	0.743867	-3.55131	0.814236	-3.52337	-0.077852	-2.15936	0.973532	0.232821	3.04802	0.970953	Protein of unknown function; identified by expression profiling and mass spectrometry
FYV4	YHR059W	1.97645	-6.08029	-2.91487	-0.559903	0.999292	-0.708107	-3.25511	0.911202	0.933765	-3.72672	-2.43562	-2.54598	-1.45614	1.05248	Protein of unknown function, required for survival upon exposure to K1 killer toxin
VMA22	YHR060W	-3.32405	3.18993	-7.26499	-0.33784	-1.08922	1.66537	-8.29437	0.542095	-1.41511	2.4881		-7.65795	-1.32121	-2.00723	Peripheral membrane protein that is required for vacuolar H+-ATPase (V-ATPase) function, although not an actual component of the V-ATPase complex; functions in the assembly of the V-ATPase; localized to the yeast endoplasmic reticulum (ER)
YNG2	YHR090C	0.543822	-2.47358	-4.89175	0.0408875	-0.820467	0.94464	-1.47582	0.960862	-0.322722	0.202831	-1.94184	-1.52671	0.100932	0.585637	Subunit of the NuA4 histone acetyltransferase complex that acetylates histone H4 and H2A; has similarity to the human tumor suppressor ING1 and its isoforms ING4 and ING5
	YHR095W	-4.23896	-0.784603	-0.333279	-0.413229	0.814974	0.95523	-0.600588	1.26954	0.396602	0.401279	-1.24708	-0.430677	-0.387376	-1.54014	Dubious open reading frame unlikely to encode a functional protein, based on available experimental and comparative sequence data
GRE3	YHR104W	-4.46992	-0.76532	-0.574165	0.285947	-0.819319	-0.722425	0.801729	0.291341	0.450323	0.826556	-1.049	0.84418	-0.406959	-3.54726	Aldose reductase involved in methylglyoxal, d-xylose, arabinose, and galactose metabolism; stress induced (osmotic, ionic, oxidative, heat shock, starvation and heavy metals); regulated by the HOG pathway
YPT35	YHR105W	0.033006	-0.482057	-0.51131	0.0505201	-0.13179	-0.693179	0.0345251	-0.718742	0.817033	0.861899	-1.35988	-0.0302962	-0.205615	-4.18636	Endosomal protein of unknown function that contains a phox (PX) homology domain and binds to both phosphatidylinositol-3-phosphate (PtdIns(3)P) and proteins involved in ER-Golgi or vesicular transport
UBA4	YHR111W	0.653024	3.4384	0.263568	0.911655	0.530285	-0.116958	-1.85451	3.97729	3.40185	-1.08808	0.736084	-0.7534	-0.56893	-1.05561	Protein that activates Urm1p before its conjugation to proteins (urmylation); one target is the thioredoxin peroxidase Ahp1p, suggesting a role of urmylation in the oxidative stress response
COX23	YHR116W	-0.580871	0.177164	0.335178	-1.2508	-2.99958	-3.48659	-0.986073	-1.4132	-2.10342	0.0974526	-1.61189	-1.5098	-0.137716	-1.50402	Mitochondrial intermembrane space protein that functions in mitochondrial copper homeostasis, essential for functional cytochrome oxidase expression; homologous to Cox17p
ANS1	YHR126C	-3.12443	2.20713	0.235444	-0.330542	-0.117372	-0.183098	0.471209	1.42003	2.60797	-0.00649397	0.00143239	0.641666	-0.342154	-4.12843	Putative protein of unknown function; transcription dependent upon Azf1p
RPL42B	YHR141C	1.20151	-1.93264	-1.95978	1.01158	1.66172	-1.1824	0.145642	1.86349	4.31148	-0.663443	-1.23159	-1.09015	0.655773	1.23328	Protein component of the large (60S) ribosomal subunit, identical to Rpl42Ap and has similarity to rat L44; required for propagation of the killer toxin-encoding M1 double-stranded RNA satellite of the L-A double-stranded RNA virus
MRPL6	YHR147C	-0.924478	-0.420341	0.881084	-0.703148	-0.331044	-3.36479	-0.585664	-3.23977	-0.922384	-0.178593	-2.04957	-1.8523	-0.0417635	-1.53477	Mitochondrial ribosomal protein of the large subunit
RTT107	YHR154W	-3.29778	1.29823	-0.386574	-0.0288396	0.405353	-0.575117	1.7761	1.61563	1.22644	-0.200418	-2.55918	0.971716	0.260365	-4.01493	Protein implicated in Mms22-dependent DNA repair during S phase, DNA damage induces phosphorylation by Mec1p at one or more SQ/TQ motifs; interacts with Mms22p and Slx4p; has four BRCT domains; has a role in regulation of Ty1 transposition
MTG2	YHR168W	-0.0788158	-0.257022	0.311346	-1.51263	-1.5617	-3.59377	-0.756979	-3.37561	-1.40151	-0.690264	-0.329797	-1.40334	1.14216	-0.920654	Putative GTPase, member of the Obg family; peripheral protein of the mitochondrial inner membrane that associates with the large ribosomal subunit; required for mitochondrial translation, possibly via a role in ribosome assembly
ATG7	YHR171W	-2.32368	4.28983	0.833446	-1.34251	0.699644	-0.965165	-0.0328216	0.751661	1.55699	-1.42174	3.40189	-0.147227	0.971253	-1.72171	Autophagy-related protein and dual specificity member of the E1 family of ubiquitin-activating enzymes; mediates the conjugation of Atg12p with Atg5p and Atg8p with phosphatidylethanolamine, required steps in autophagosome formation
	YHR175W-A	0.125786	0.186562	0.804705	-0.361075	0.409534	-3.91324	0.168658	-4.01428	1.64278	-3.38592	1.82944	0.207557	1.95528	0.194785	Putative protein of unknown function; identified by fungal homology and RT-PCR
EPS1	YIL005W	1.7313	4.68985	-0.100925	0.482384	0.578781	-0.905503	0.0972967	2.47087	0.374659	-3.00328	3.03208	1.54716	1.12041	-0.338555	ER protein with chaperone and co-chaperone activity, involved in retention of resident ER proteins; has a role in recognizing proteins targeted for ER-associated degradation (ERAD), member of the protein disulfide isomerase family
YIA6	YIL006W	-0.451493	5.74882	0.634934	0.613215	1.3331	1.41238	2.29998	3.1777	-2.54611	-1.46235	5.58885	2.59913	1.9042	0.822969	Mitochondrial NAD+ transporter, involved in the transport of NAD+ into the mitochondria (see also YEA6); member of the mitochondrial carrier subfamily; disputed role as a pyruvate transporter; has putative mouse and human orthologs
NAS2	YIL007C	2.00614	6.93018	1.48928	0.0417582	2.26307	-1.07563	0.982978	2.28311	-0.56899	-1.57192	5.11221	1.23291	1.58208	0.104203	Proteasome-interacting protein involved in the assembly of the base subcomplex of the 19S proteasomal regulatory particle (RP); similar to mammalian proteasomal modulator subunit; non-essential gene; interacts with Rpn4p
FAA3	YIL009W	-0.985522	-2.44032	-0.658275	-0.335107	1.37859	1.10839	0.472321	1.59983	-2.03162	4.40519	1.3998	0.270508	5.76557	0.988828	Long chain fatty acyl-CoA synthetase, has a preference for C16 and C18 fatty acids; green fluorescent protein (GFP)-fusion protein localizes to the cell periphery
	YIL015C-A	1.55109	4.58044	1.07897	0.202839	1.36945	0.0736345	0.293743	1.68365	1.19075	-0.47686	2.30368	0.214792	1.47129	-1.03764	Putative protein of unknown function
VID28	YIL017C	2.72656	6.26596	-0.327104	0.576494	1.2556	-0.845498	-1.22406	1.66089	0.5747	-2.87308	3.95468	0.357279	0.0503579	1.0357	Protein involved in proteasome-dependent catabolite degradation of fructose-1,6-bisphosphatase (FBPase); localized to the nucleus and the cytoplasm
RPL2B	YIL018W	-0.476073	0.366862	-0.173186	0.811398	-0.0344655	0.485029	0.366683	-0.516852	4.09957	-0.413602	0.681927	0.245438	0.0478812	-1.33958	Protein component of the large (60S) ribosomal subunit, identical to Rpl2Ap and has similarity to E. coli L2 and rat L8 ribosomal proteins; expression is upregulated at low temperatures
HIS6	YIL020C	-3.35806	0.608639	1.41484	0.0230199	1.64019	0.884573	6.51007	0.988056	0.232603	0.320732	1.92785	3.01805	-0.532391	1.08804	Phosphoribosyl-5-amino-1-phosphoribosyl-4-imidazolecarboxiamide isomerase, catalyzes the fourth step in histidine biosynthesis; mutations cause histidine auxotrophy and sensitivity to Cu, Co, and Ni salts
	YIL028W	1.96261	5.79192	1.09965	0.104262	1.43312	0.738073	1.58171	3.9196	3.09842	-2.97882	3.78485	2.66907	2.20536	0.255102	Dubious open reading frame unlikely to encode a protein, based on available experimental and comparative sequence data
	YIL029C	1.43616	5.78555	0.681884	0.288448	1.24399	0.402003	0.85607	2.44658	0.827547	-3.10466	3.90277	2.46106	2.00852	1.28472	Putative protein of unknown function; deletion confers sensitivity to 4-(N-(S-glutathionylacetyl)amino) phenylarsenoxide (GSAO)
CST6	YIL036W	1.01562	5.55989	0.363147	1.09644	1.14018	-0.55441	0.0204203	1.83981	0.716723	-3.06144	3.07858	0.741327	1.18157	0.299936	Basic leucine zipper (bZIP) transcription factor of the ATF/CREB family, activates transcription of genes involved in utilization of non-optimal carbon sources; involved in telomere maintenance
NOT3	YIL038C	2.23675	6.24152	0.737334	0.375049	2.29359	0.131057	2.0818	3.28113	2.79281	-1.72036	5.36141	2.19955	-1.54533	0.52593	Subunit of the CCR4-NOT complex, which is a global transcriptional regulator with roles in transcription initiation and elongation and in mRNA degradation
TED1	YIL039W	0.217111	4.14966	1.52393	0.740781	0.534895	-0.117866	0.697652	0.476874	-0.763373	-0.0611967	1.30054	2.02835	-0.0309152	1.16104	Conserved phosphoesterase domain-containing protein that acts together with Emp24p/Erv25p in cargo exit from the ER; deletion confers sensitivity to 4-(N-(S-glutathionylacetyl)amino) phenylarsenoxide (GSAO)
APQ12	YIL040W	2.09045	2.03026	0.500784	1.00102	-1.44532	-0.552853	2.74596	1.66132	4.66877	-2.8182	-0.206337	2.33699	1.76893	1.56879	Protein involved in nucleocytoplasmic transport of mRNA
PKP1	YIL042C	2.64559	3.80892	1.91795	-1.73731	0.841197	0.255338	2.27847	2.26063	1.8177	-1.15671	2.97598	3.06738	1.10676	-0.820978	Mitochondrial protein kinase involved in negative regulation of pyruvate dehydrogenase complex activity by phosphorylating the ser-133 residue of the Pda1p subunit; acts in concert with kinase Pkp2p and phosphatases Ptc5p and Ptc6p
SYG1	YIL047C	-0.136488	-2.74152	-0.236992	-0.830363	0.594564	1.68956	1.13285	1.1871	-2.07985	3.02925	0.650386	0.107736	3.90757	-0.181152	Plasma membrane protein of unknown function; truncation and overexpression suppresses lethality of G-alpha protein deficiency
RHR2	YIL053W	-0.0228773	4.11886	-0.0883489	0.495826	0.931098	-0.0866804	0.415885	1.57156	-1.75704	-2.58503	3.15684	0.44099	0.85359	-0.853903	Constitutively expressed isoform of DL-glycerol-3-phosphatase; involved in glycerol biosynthesis, induced in response to both anaerobic and, along with the Hor2p/Gpp2p isoform, osmotic stress
	YIL054W	-0.271524	-1.99333	-0.782118	0.511718	0.997568	1.32751	0.0280597	1.29332	-2.02622	4.59176	1.30528	0.00692685	5.5413	2.0244	Dubious open reading frame unlikely to encode a protein, based on available experimental and comparative sequence data
SEE1	YIL064W	1.10595	4.99295	-0.00789023	0.702858	0.887818	-0.514423	0.770609	1.83409	-0.437013	-2.80072	3.42115	1.27043	1.53108	-0.174909	Protein with a role in intracellular transport; has sequence similarity to S-adenosylmethionine-dependent methyltransferases of the seven beta-strand family
FIS1	YIL065C	1.39071	5.56123	0.921706	0.475169	1.76164	-0.86504	1.49701	1.76702	0.0460638	-2.69541	2.6769	1.1875	1.34464	1.15825	Protein involved in mitochondrial membrane fission and peroxisome abundance; required for localization of Dnm1p and Mdv1p during mitochondrial division; mediates ethanol-induced apoptosis and ethanol-induced mitochondrial fragmentation
RNR3	YIL066C	-2.97044	-2.26889	-1.91095	-0.117563	-0.723748	0.757765	0.562219	2.19614	-2.24414	1.67025	-0.295078	0.548139	4.3379	-1.44581	One of two large regulatory subunits of ribonucleotide-diphosphate reductase; the RNR complex catalyzes rate-limiting step in dNTP synthesis, regulated by DNA replication and DNA damage checkpoint pathways via localization of small subunits
PCI8	YIL071C	0.90561	4.29017	1.40001	-0.729048	0.0204628	-0.291657	0.0721373	1.12916	-0.967161	-0.645075	1.08854	-0.843838	0.342916	-0.516807	Possible shared subunit of Cop9 signalosome (CSN) and eIF3, binds eIF3b subunit Prt1p, has possible dual functions in transcriptional and translational control, contains a PCI (Proteasome-COP9 signalosome (CSN)-eIF3) domain
SPO22	YIL073C	1.04528	3.98477	0.830382	-2.5183	1.48268	0.368493	1.27494	2.69788	-0.328716	-2.77346	2.7315	2.07524	2.69393	0.963898	Meiosis-specific protein essential for chromosome synapsis, involved in completion of nuclear divisions during meiosis; induced early in meiosis
	YIL077C	2.38918	6.98357	0.979596	-0.0628533	1.25376	-2.49779	0.93454	1.16845	0.189373	-1.45865	3.64855	0.527614	1.29991	-0.462924	Putative protein of unknown function; the authentic, non-tagged protein is detected in highly purified mitochondria in high-throughput studies; deletion confers sensitivity to 4-(N-(S-glutathionylacetyl)amino) phenylarsenoxide (GSAO)
AIR1	YIL079C	0.990314	0.592349	0.778021	-5.06822	0.660425	0.957585	0.768858	-1.22446	0.562603	0.268487	2.13048	0.820315	-0.235686	0.0392882	Zinc knuckle protein, involved in nuclear RNA processing and degradation as a component of the TRAMP complex; stimulates the poly(A) polymerase activity of Pap2p in vitro; functionally redundant with Air2p
SDS3	YIL084C	0.0142319	-1.64155	-0.547211	0.660798	0.243781	1.34254	0.180582	1.05489	-2.13158	4.37296	1.24382	-0.321035	6.05049	0.436669	Component of the Rpd3p/Sin3p deacetylase complex required for its structural integrity and catalytic activity, involved in transcriptional silencing and required for sporulation; cells defective in SDS3 display pleiotropic phenotypes
	YIL086C	-3.77877	6.0773	1.08708	-0.692255	-2.52709	0.0481091	-0.768731	2.1681	2.23019	-1.39352	0.629832	0.0773714	-1.43518	0.0835501	Dubious open reading frame unlikely to encode a functional protein, based on available experimental and comparative sequence data
RSM25	YIL093C	-1.30076	-1.91401	-0.44485	-0.105969	1.0885	1.56413	0.618486	0.804982	-2.10841	3.71298	1.96203	-0.0476511	5.54782	-0.459887	Mitochondrial ribosomal protein of the small subunit
PRK1	YIL095W	0.622417	0.332726	1.22586	-4.79938	0.473362	0.51559	-1.02459	-0.32113	-0.988747	0.799574	0.453907	-0.277057	-0.136083	0.506976	Protein serine/threonine kinase; regulates the organization and function of the actin cytoskeleton through the phosphorylation of the Pan1p-Sla1p-End3p protein complex
	YIL096C	-0.0271934	-1.42483	-0.0902455	-5.12907	0.989561	1.90533	0.419434	0.677215	-0.385813	0.826959	0.321763	0.859961	2.37297	-1.32753	Putative protein of unknown function; associates with precursors of the 60S ribosomal subunit; predicted to be involved in ribosome biogenesis
FYV10	YIL097W	0.0264015	-1.24758	0.975429	0.351528	1.46657	-0.716319	3.40309	0.974543	-2.11511	4.78636	2.41819	2.10859	7.8796	1.2285	Protein of unknown function, required for survival upon exposure to K1 killer toxin; involved in proteasome-dependent catabolite inactivation of FBPase; contains CTLH domain; plays role in anti-apoptosis
FMC1	YIL098C	0.0868999	5.45972	-0.0700419	-5.10706	0.906187	-0.284519	-0.553452	2.25624	4.08693	-3.59188	1.82009	0.165964	-0.495518	-1.6852	Mitochondrial matrix protein, required for assembly or stability at high temperature of the F1 sector of mitochondrial F1F0 ATP synthase; null mutant temperature sensitive growth on glycerol is suppressed by multicopy expression of Odc1p
QDR2	YIL121W	1.45074	-3.34715	-0.6958	-0.223735	0.116388	-1.05141	1.06199	2.91032	-0.433165	1.27099	0.583171	0.486738	4.68564	-0.0471067	Multidrug transporter of the major facilitator superfamily, required for resistance to quinidine, barban, cisplatin, and bleomycin; may have a role in potassium uptake
SIM1	YIL123W	-0.163671	4.15382	2.06599	-0.29138	-0.542384	0.0309116	2.2345	-0.540001	1.93679	-2.36609	-1.0756	2.98784	-1.34027	0.633087	Protein of the SUN family (Sim1p, Uth1p, Nca3p, Sun4p) that may participate in DNA replication, promoter contains SCB regulation box at -300 bp indicating that expression may be cell cycle-regulated
KGD1	YIL125W	0.287063	-2.68212	-1.5118	-1.51386	-0.701126	-1.70278	0.39823	1.86569	-0.892984	1.33074	0.536876	-1.14339	6.60225	0.618222	Component of the mitochondrial alpha-ketoglutarate dehydrogenase complex, which catalyzes a key step in the tricarboxylic acid (TCA) cycle, the oxidative decarboxylation of alpha-ketoglutarate to form succinyl-CoA
CSM2	YIL132C	-1.31919	4.61956	2.10166	-0.401708	0.126793	-1.30457	0.436871	0.891902	0.395353	-3.43938	2.94406	-0.0936905	0.354641	-1.11284	Protein involved in a Rad51p-, Rad54p-dependent pathway for homologous recombination repair, required for accurate chromosome segregation during meiosis
RPL16A	YIL133C	-0.928375	-2.13928	-0.0294021	-1.03898	-0.461643	-1.82892	0.0129685	1.56403	-0.695616	0.289939	1.8069	0.115279	6.56604	0.497709	N-terminally acetylated protein component of the large (60S) ribosomal subunit, binds to 5.8 S rRNA; has similarity to Rpl16Bp, E. coli L13 and rat L13a ribosomal proteins; transcriptionally regulated by Rap1p
VHS2	YIL135C	0.984144	4.18829	3.13341	-1.98632	-0.234043	0.635199	3.57436	0.238648	1.7772	-3.19961	4.42506	2.42829	0.853465	0.0418887	Cytoplasmic protein of unknown function; identified as a high-copy suppressor of the synthetic lethality of a sis2 sit4 double mutant, suggesting a role in G1/S phase progression; similar to Mlf3p
TMA108	YIL137C	-0.73575	3.95553	2.41554	-0.704228	-0.477921	-0.933745	2.30733	1.16504	1.14312	-3.01763	2.06396	1.5774	0.185868	-1.10346	Protein that associates with ribosomes; putative metalloprotease
	YIL152W	-1.01006	3.98718	2.34555	-2.2319	-0.607105	-0.387355	0.951767	1.55247	-0.058508	-3.12189	3.10515	1.71832	1.40481	-1.94686	Putative protein of unknown function
GUT2	YIL155C	-0.441874	-2.94069	-0.677645	-0.740442	-1.11797	-0.506765	1.98532	2.52147	-1.2447	2.02969	0.68107	-0.280273	6.7074	-0.571891	Mitochondrial glycerol-3-phosphate dehydrogenase; expression is repressed by both glucose and cAMP and derepressed by non-fermentable carbon sources in a Snf1p, Rsf1p, Hap2/3/4/5 complex dependent manner
COA1	YIL157C	-0.401625	-4.02758	-3.34885	-0.769095	0.00962848	-0.679941	0.173273	2.08476	-0.150996	1.28067	2.95523	0.0847688	5.4527	0.496618	Mitochondrial inner membrane protein required for assembly of the cytochrome c oxidase complex (complex IV); interacts with complex IV assembly factor Shy1p during the early stages of assembly
BNR1	YIL159W	-0.348992	-1.31507	1.11294	-1.6434	-1.98731	-2.57792	2.60418	0.753334	-0.640204	1.33678	2.35345	-0.63502	6.2031	-0.522366	Formin, nucleates the formation of linear actin filaments, involved in cell processes such as budding and mitotic spindle orientation which require the formation of polarized actin cables, functionally redundant with BNI1
	YIL165C	-0.964437	-1.19342	1.52537	-0.0944255	-0.372263	0.0135504	1.06861	1.54368	-1.29045	1.66297	-0.0334562	1.60848	7.0026	0.556857	Putative protein of unknown function; in closely related species and other S. cerevisiae strain backgrounds YIL165C and adjacent ORF, YIL164C, likely constitute a single ORF encoding a nitrilase gene
	YIL168W	-0.111416	4.89451	2.27626	-0.762198	-0.53662	-0.904634	1.57618	2.16219	2.03928	-2.33034	2.59347	1.22905	1.96897	0.281094	Open reading frame, unlikely to produce a functional protein in S288C; in closely related species and other <i>S. cerevisiae</i> strain backgrounds YIL168W and adjacent ORF, YIL167W, constitute a single ORF encoding L-serine dehydratase
MSL1	YIR009W	-2.9776	-3.13893	-0.33072	0.386231	-0.115116	-0.11829	-0.709727	1.6256	-1.5664	1.27826	0.255176	-0.540356	6.27583	-1.77597	U2B component of U2 snRNP, involved in splicing, binds the U2 snRNA stem-loop IV in vitro but requires association of Lea1p for in vivo binding; does not contain the conserved C-terminal RNA binding domain found in other family members
	YIR016W	-1.79777	3.82769	0.182153	0.215496	-0.0380943	0.365834	0.133602	3.05878	1.08653	-3.68852	2.86825	1.11801	1.1256	0.975576	Putative protein of unknown function; expression directly regulated by the metabolic and meiotic transcriptional regulator Ume6p; overexpression causes a cell cycle delay or arrest; YIR016W is a non-essential gene
VTC4	YJL012C	-2.10168	-1.14223	-0.93325	0.626063	0.097655	0.0314932	-8.45336	-0.45476	-0.325249	-0.983686	-1.80241	-6.10273	0.545718	-0.629079	Vacuolar membrane protein involved in vacuolar polyphosphate accumulation; functions as a regulator of vacuolar H+-ATPase activity and vacuolar transporter chaperones; involved in non-autophagic vacuolar fusion
	YJL012C-A	-0.583876	-0.678108	0.280645	0.905561	0.257862	0.191117	-8.67742	1.0972	0.525677	-2.09485	-2.19386	-7.86648	0.0265315	0.450992	Vacuolar membrane polyphosphate polymerase; subunit of the vacuolar transporter chaperone (VTC) complex involved in synthesis and transfer of polyP to the vacuole; regulates membrane trafficking; role in non-autophagic vacuolar fusion
PET130	YJL023C	-0.0177704	-1.8573	-0.0804345	-2.07894	-0.119165	-4.00854	0.327765	-2.79677	-1.21845	0.0548931	-0.836568	-0.508752	0.968126	-0.626276	Protein required for respiratory growth; the authentic, non-tagged protein is detected in highly purified mitochondria in high-throughput studies
	YJL028W	-2.46409	-2.81172	-1.62313	0.58016	0.0621348	1.36828	0.970551	1.56402	-1.46533	0.989265	-0.419523	1.40219	5.68068	-0.195501	Protein of unknown function; may interact with ribosomes, based on co-purification experiments
VPS53	YJL029C	4.14731	-2.26334	-3.69008	-1.09269	-1.03855	-2.75987	-1.17505	0.262229	-0.297427	1.35681	-2.67324	-2.78753	-0.724718	1.11661	Component of the GARP (Golgi-associated retrograde protein) complex, Vps51p-Vps52p-Vps53p-Vps54p, which is required for the recycling of proteins from endosomes to the late Golgi; required for vacuolar protein sorting
SNX4	YJL036W	0.0621218	3.89905	0.936396	0.545681	0.127012	1.89355	-1.08499	2.46514	1.45271	-3.39733	2.39697	-0.707564	0.64631	-0.726544	Sorting nexin, involved in retrieval of late-Golgi SNAREs from post-Golgi endosomes to the trans-Golgi network and in cytoplasm to vacuole transport; contains a PX phosphoinositide-binding domain; forms complexes with Snx41p and with Atg20p
	YJL055W	-0.824409	5.16766	1.53228	1.05442	0.414179	0.372428	-0.0447674	1.95572	0.792709	-4.26478	3.17481	1.31808	2.13073	0.0939674	Putative protein of unknown function, proposed to be involved in the metabolism of purine and pyrimidine base analogues; deletion mutants are sensitive to HAP and AHA; overexpression confers resistance to 5-FOA and 5-FU
ZAP1	YJL056C	3.72467	-4.73301	-3.79291	1.40603	0.327857	1.41598	1.00335	-0.742278	-2.11629	-3.33974	-0.543935	2.26777	-1.72667	-3.01097	Zinc-regulated transcription factor; binds to zinc-responsive promoters to induce transcription of certain genes in presence of zinc, represses other genes in low zinc; regulates its own transcription; contains seven zinc-finger domains
COA3	YJL062W-A	-0.164094	0.969632	0.532515	-1.28625	0.285609	-3.5095	0.0725511	-3.61408	0.452918	-3.51925	0.968263	-0.915569	4.6168	-0.53396	Putative protein of unknown function, identified based on comparison to related yeast species; the authentic, non-tagged protein is detected in highly purified mitochondria in high-throughput studies
MRPL8	YJL063C	0.176629	-4.67817	-3.66828	-1.13113	-0.684491	-3.67672	-1.23092	-3.74591	-1.4146	-0.788052	-3.50732	-2.66367	1.6058	-2.63265	Mitochondrial ribosomal protein of the large subunit
SCP160	YJL080C	-0.00927791	-0.887013	0.152004	0.501728	-1.2885	3.81153	2.12023	1.02216	-0.230759	1.17619	-0.134146	2.09889	-0.176112	0.662154	Essential RNA-binding G protein effector of mating response pathway, mainly associated with nuclear envelope and ER, interacts in mRNA-dependent manner with translating ribosomes via multiple KH domains, similar to vertebrate vigilins
IML2	YJL082W	-0.487587	3.61892	0.760921	-0.533311	-1.03204	-0.654841	-0.0640778	-0.560798	-1.8316	-1.33173	-0.369427	-0.843016	0.585422	-1.01749	Protein of unknown function; the authentic, non-tagged protein is detected in highly purified mitochondria in high-throughput studies
MEF2	YJL102W	-1.55091	0.247508	0.0692541	-0.849112	-1.18195	-3.5998	-0.694479	-3.73947	-1.88782	-0.930849	-1.10617	-1.56288	1.47014	-0.572102	Mitochondrial elongation factor involved in translational elongation
NIT2	YJL126W	0.6593	3.79638	-0.254775	-0.934418	-1.17967	-1.59179	-0.116412	-0.0179397	-2.25996	-2.10274	0.809405	-1.05601	-0.0300619	0.0425886	Nit protein, one of two proteins in S. cerevisiae with similarity to the Nit domain of NitFhit from fly and worm and to the mouse and human Nit protein which interacts with the Fhit tumor suppressor; nitrilase superfamily member
DAS1	YJL149W	1.69695	4.66048	1.00615	0.315835	0.0960092	-0.0527961	-0.34938	2.14769	0.660787	-1.45626	2.45364	-0.0202202	0.474922	0.59762	Putative SCF ubiquitin ligase F-box protein; interacts physically with both Cdc53p and Skp1 and genetically with CDC34; similar to putative F-box protein YDR131C
INO1	YJL153C	-0.147062	-7.56645	-2.90677	-2.02488	0.266038	-3.41321	-6.51274	-0.437134	1.05141	-3.97378	-2.7529	-5.79813	-2.63907	0.110331	Inositol 1-phosphate synthase, involved in synthesis of inositol phosphates and inositol-containing phospholipids; transcription is coregulated with other phospholipid biosynthetic genes by Ino2p and Ino4p, which bind the UASINO DNA element
VPS35	YJL154C	0.45344	3.05481	-4.12319	0.705809	0.233998	-0.846189	-4.39067	-0.240642	-0.701862	4.0378	-2.60585	-3.62895	-0.318535	0.154169	Endosomal subunit of membrane-associated retromer complex required for retrograde transport; receptor that recognizes retrieval signals on cargo proteins, forms subcomplex with Vps26p and Vps29p that selects cargo proteins for retrieval
JJJ2	YJL162C	1.36232	4.58612	1.11053	-0.627189	-0.0945151	0.67301	-0.611766	1.43741	1.14704	-1.39992	1.57206	0.421355	-0.577598	-0.422106	Protein of unknown function, contains a J-domain, which is a region with homology to the E. coli DnaJ protein
TPK1	YJL164C	2.66175	5.921	0.60272	1.3287	0.577489	-0.490326	-0.63781	2.50264	2.87504	-2.71262	4.27044	-0.3996	0.022493	0.0335967	cAMP-dependent protein kinase catalytic subunit; promotes vegetative growth in response to nutrients via the Ras-cAMP signaling pathway; inhibited by regulatory subunit Bcy1p in the absence of cAMP; partially redundant with Tpk2p and Tpk3p
SET2	YJL168C	-1.68597	5.14787	1.39254	-1.38082	0.318869	-1.14258	-1.17734	1.80423	2.02136	-1.66989	2.30842	-0.401569	1.03646	-2.10919	Histone methyltransferase with a role in transcriptional elongation, methylates a lysine residue of histone H3; associates with the C-terminal domain of Rpo21p; histone methylation activity is regulated by phosphorylation status of Rpo21p
	YJL175W	-0.57634	2.40168	0.270393	-0.603756	1.30763	-3.07154	-5.06741	0.966794	-0.673736	-4.24722	0.610834	-3.7821	-0.445094	-0.312872	Dubious open reading frame unlikely to encode a functional protein; deletion confers resistance to cisplatin, hypersensitivity to 5-fluorouracil, and growth defect at high pH with high calcium; overlaps gene for SWI3 transcription factor
SWI3	YJL176C	0.117962	-4.99112	-1.83396	-0.904931	0.834626	-0.910674	-3.18653	-0.508744	-1.63914	-1.83305		-2.74653	-1.9527	-1.65359	Subunit of the SWI/SNF chromatin remodeling complex, which regulates transcription by remodeling chromosomes; required for transcription of many genes, including ADH1, ADH2, GAL1, HO, INO1 and SUC2
PFD1	YJL179W	0.890092	1.68284	1.17631	1.00839	0.538712	4.9875	3.60921	1.1395	-0.0790852	0.424074	2.62223	3.35692	0.716917	1.63729	Subunit of heterohexameric prefoldin, which binds cytosolic chaperonin and transfers target proteins to it; involved in the biogenesis of actin and of alpha- and gamma-tubulin
	YJL182C	1.82481	4.21958	0.371958	0.381241	0.768321	-0.281589	0.520572	2.90396	1.95505	-2.79752	3.99435	1.6405	1.58986	0.57363	Dubious open reading frame unlikely to encode a protein, based on available experimental and comparative sequence data; partially overlaps uncharacterized ORF YJL181W
GON7	YJL184W	2.85874	-6.17684	-6.1491	-0.227771	-0.879198	-0.954268	-2.80425	-0.278868	-1.33686	-0.963485		-0.807928	-1.30894	-0.791344	Protein proposed to be involved in the modification of N-linked oligosaccharides, osmotic stress response, telomere uncapping and elongation, transcription; component of the EKC/KEOPS protein complex with Kae1p, Cgi121p, Pcc1p, and Bud32p
	YJL185C	2.08057	5.28367	0.993008	-0.0139322	0.632949	0.230606	-0.141076	2.13646	2.37334	-2.1913	3.63736	0.405731	0.579038	0.55218	Putative protein of unknown function; mRNA is weakly cell cycle regulated, peaking in G2 phase; YJL185C is a non-essential gene
SOP4	YJL192C	1.28942	3.6105	0.774421	0.514854	1.39651	-0.97175	-2.29838	1.33587	0.939294	-0.778325	0.480641	-1.51482	-0.881568	0.313888	ER-membrane protein; suppressor of pma1-7, deletion of SOP4 slows down the export of wild-type Pma1p and Pma1-7 from the ER
PHO90	YJL198W	-0.280196	3.59172	1.16945	0.304038	2.10733	0.31282	-3.16989	1.12919	1.81472	-1.66352	1.0607	-2.43879	0.980444	1.09274	Low-affinity phosphate transporter; deletion of pho84, pho87, pho89, pho90, and pho91 causes synthetic lethality; transcription independent of Pi and Pho4p activity; overexpression results in vigorous growth
RCY1	YJL204C	3.29758	-0.629239	-3.92683	-1.55737	1.70991	-0.974822	-1.02778	2.28599	1.93505	0.565834	-1.59183	-2.23047	-0.457278	-0.0979343	F-box protein involved in recycling plasma membrane proteins internalized by endocytosis; localized to sites of polarized growth
	YJL206C-A	2.48316	4.66749	0.839113	-3.3221	1.09302	1.60341	0.827421	2.15381	1.40198	-1.53651	2.47033	0.746431	1.17736	-0.474091	Protein of unknown function, involved in secretion of proteins that lack classical secretory signal sequences
NUC1	YJL208C	1.83689	4.80281	0.987918	-1.07523	0.796856	0.185808	0.623618	1.90359	0.588775	-1.04256	1.70583	0.592884	0.736158	0.84273	Major mitochondrial nuclease, has RNAse and DNA endo- and exonucleolytic activities; has roles in mitochondrial recombination, apoptosis and maintenance of polyploidy
PEX2	YJL210W	1.26457	4.44103	0.431754	0.535975	-0.764216	0.231008	-2.21373	1.57683	0.174376	-2.36478	-0.0368973	-1.0774	-0.19434	0.840026	RING-finger peroxin, peroxisomal membrane protein with a C-terminal zinc-binding RING domain, forms translocation subcomplex with Pex10p and Pex12p which functions in peroxisomal matrix protein import
OPT1	YJL212C	2.50871	4.59851	1.06117	0.530336	0.551628	-1.12116	-0.254862	1.28867	1.01014	-0.695137	1.92857	-0.0992139	0.181587	0.716114	Proton-coupled oligopeptide transporter of the plasma membrane; also transports glutathione and phytochelatin; member of the OPT family
	YJL215C	2.09233	5.13677	0.339778	0.785519	1.56074	-0.725573	-0.495677	2.44022	2.48875	-1.69931	3.03352	0.0332747	-0.205215	0.479409	Dubious open reading frame unlikely to encode a protein, based on available experimental and comparative sequence data
IMA5	YJL216C	1.43722	5.19483	0.586518	-0.954374	0.878634	0.567146	-0.979136	1.16165	0.450525	-1.34131	2.19382	0.0086699	-0.0676123	-2.43457	Protein of unknown function, similar to alpha-D-glucosidases; transcriptionally activated by both Pdr8p and Yrm1p, along with transporters and other genes involved in the pleiotropic drug resistance (PDR) phenomenon
	YJR039W	0.605974	3.9865	0.784959	0.771348	0.239976	0.397975	0.495833	3.32398	1.87131	-3.23127	2.29019	1.74563	1.72085	-0.0775386	Putative protein of unknown function; the authentic, non-tagged protein is detected in highly purified mitochondria in high-throughput studies
GEF1	YJR040W	-1.61827	2.17466	1.3025	0.323454	-0.0980729	1.01288	0.483132	3.65256	-2.67467	0.874374	-0.028304	1.00376	0.0392676	-1.15057	Voltage-gated chloride channel localized to the golgi, the endosomal system, and plasma membrane, and involved in cation homeostasis; highly homologous to vertebrate voltage-gated chloride channels
ANB1	YJR047C	-4.2372	-0.176152	-0.0635811	0.780383	-3.09147	1.69453	-0.166839	0.618381	-0.749955	0.299747	0.718248	0.616307	1.47992	-1.59839	Translation elongation factor eIF-5A, previously thought to function in translation initiation; similar to and functionally redundant with Hyp2p; undergoes an essential hypusination modification; expressed under anaerobic conditions
UTR1	YJR049C	-0.22122	-3.2808	-1.46422	0.158948	-1.05758	0.0755027	2.55171	0.960381	-1.57761	3.37802	-1.09212	-1.05728	6.17666	0.76805	ATP-NADH kinase; phosphorylates both NAD and NADH; active as a hexamer; enhances the activity of ferric reductase (Fre1p)
ISY1	YJR050W	-0.100181	-3.1418	-1.41808	0.209145	-0.962601	-1.45298	1.67425	1.14985	-1.78722	3.3447	0.0497413	-1.0099	6.17035	-0.501077	Component of the spliceosome complex involved in pre-mRNA splicing, auxiliary splicing factor that may modulate Syf1p activity and help optimize splicing; isy1 syf2 double mutation activates the spindle checkpoint, causing cell cycle arrest
APS2	YJR058C	2.0116	5.8754	0.812641	0.47954	0.752575	-0.984308	1.78014	3.94582	3.45144	-1.28825	2.32018	1.29886	1.99486	0.214692	Small subunit of the clathrin-associated adaptor complex AP-2, which is involved in protein sorting at the plasma membrane; related to the sigma subunit of the mammalian plasma membrane clathrin-associated protein (AP-2) complex
EAF6	YJR082C	1.67242	5.27388	-0.47245	0.166124	0.194525	-1.68697	-0.602386	1.75611	1.07358	-3.68862	1.26035	-0.914188	1.14352	0.101287	Subunit of the NuA4 acetyltransferase complex that acetylates histone H4 and NuA3 acetyltransferase complex that acetylates histone H3
ACF4	YJR083C	1.59815	3.83211	0.59525	-3.48617	0.703557	-1.1054	0.516885	1.958	1.94637	-3.57442	3.13939	0.472523	1.45519	0.00210353	Protein of unknown function, computational analysis of large-scale protein-protein interaction data suggests a possible role in actin cytoskeleton organization; potential Cdc28p substrate
EMC2	YJR088C	1.87359	4.30994	0.350897	0.54402	-3.13618	-0.0181043	-0.599798	3.02672	1.71254	-2.59431	1.24287	0.644927	0.0140779	0.210155	Member of a transmembrane complex required for efficient folding of proteins in the ER; null mutant displays induction of the unfolded protein response
GRR1	YJR090C	0.581064	2.86007	1.8876	-4.96149	-0.0390666	-1.10802	-2.36056	-0.575445	0.329791	0.043073	5.07759	0.413894	1.77934	-0.635867	F-box protein component of the SCF ubiquitin-ligase complex; involved in carbon catabolite repression, glucose-dependent divalent cation transport, high-affinity glucose transport, morphogenesis, and sulfite detoxification
VPS25	YJR102C	3.26021	3.9395	-0.46712	0.701763	1.55225	-2.65386	0.236419	3.32984	1.108	0.749071	-1.34723	-0.525727	1.37771	-0.336983	Component of the ESCRT-II complex, which is involved in ubiquitin-dependent sorting of proteins into the endosome
RSM7	YJR113C	-0.675214	-3.10866	-0.436313	0.815087	-0.518466	-2.54302	5.06224	-1.74032		-1.90474	0.156992	2.17323	0.789127	0.472264	Mitochondrial ribosomal protein of the small subunit, has similarity to E. coli S7 ribosomal protein
MET5	YJR137C	2.22872	2.21744	-0.121925	0.477445	1.29115	-1.0408	0.0588886	5.52881	-0.217626	-0.361558	2.47714	1.74213	1.47714	0.506841	Sulfite reductase beta subunit, involved in amino acid biosynthesis, transcription repressed by methionine
HOM6	YJR139C	0.834088	4.90389	1.52866	0.00855914	-0.0428662	0.0350629	1.79376	0.252038	0.368605	-1.57032	0.683776	0.987797	0.646722	1.36211	Homoserine dehydrogenase (L-homoserine:NADP oxidoreductase), dimeric enzyme that catalyzes the third step in the common pathway for methionine and threonine biosynthesis; enzyme has nucleotide-binding, dimerization and catalytic regions
MGM101	YJR144W	0.307301	0.560105	0.314044	0.712878	1.26467	-2.6737	-0.518634	-2.35559	-3.56081	-3.04013	1.20316	-1.0546	2.50721	-1.64558	Protein involved in mitochondrial genome maintenance; component of the mitochondrial nucleoid, required for the repair of oxidative mtDNA damage
RPS4A	YJR145C	0.269172	5.22326	0.618011	1.08919	0.847235	0.477811	0.926674	0.839696		-0.802408	3.35308	0.158769	0.601952	0.878798	Protein component of the small (40S) ribosomal subunit; mutation affects 20S pre-rRNA processing; identical to Rps4Bp and has similarity to rat S4 ribosomal protein
DID4	YKL002W	0.935444	5.94201	-0.67738	0.108891	0.19649	-3.26596	-0.622156	1.24395	-0.456786	1.0419	1.06681	-2.51149	-0.688408	-0.540367	Class E Vps protein of the ESCRT-III complex, required for sorting of integral membrane proteins into lumenal vesicles of multivesicular bodies, and for delivery of newly synthesized vacuolar enzymes to the vacuole, involved in endocytosis
MRP17	YKL003C	0.168746	-0.995314	0.718433	-1.87029	0.19125	-3.44775	-1.3863	-4.21051	-0.397997	-0.304377	-1.18927	-1.76128	0.802856	-1.36876	Mitochondrial ribosomal protein of the small subunit; MRP17 exhibits genetic interactions with PET122, encoding a COX3-specific translational activator
RPL14A	YKL006W	-0.458014	-0.21318	0.975829	-0.516082	0.746225	1.03122	-2.24066	-0.834684	0.858287	-0.925847	-1.95159	-3.99722	-0.752989	-2.01764	N-terminally acetylated protein component of the large (60S) ribosomal subunit, nearly identical to Rpl14Bp and has similarity to rat L14 ribosomal protein; rpl14a csh5 double null mutant exhibits synthetic slow growth
VPS24	YKL041W	0.826353	8.61404	0.830829	0.262915	0.200617	-1.70036	-0.0341523	1.82302	0.744248	4.43511	2.94628	-2.86366	-0.688681	1.25317	One of four subunits of the endosomal sorting complex required for transport III (ESCRT-III); forms an ESCRT-III subcomplex with Did4p; involved in the sorting of transmembrane proteins into the multivesicular body (MVB) pathway
DEF1	YKL054C	0.575292	-3.61061	1.20705	0.714055	-0.81124	1.22777	0.288349	-1.67305	-1.33586	-0.912092	-1.0405	1.63099	0.615313	-0.428222	RNAPII degradation factor, forms a complex with Rad26p in chromatin, enables ubiquitination and proteolysis of RNAPII present in an elongation complex; mutant is deficient in Zip1p loading onto chromosomes during meiosis
VMA5	YKL080W	-2.67379	-0.474065	-2.36253	0.378164	-0.144241	-1.32815	-5.27064	-1.41367	1.08922	2.32246	-3.61075	-4.37857	-0.303999	-2.63173	Subunit C of the eight-subunit V1 peripheral membrane domain of vacuolar H+-ATPase (V-ATPase), an electrogenic proton pump found throughout the endomembrane system; required for the V1 domain to assemble onto the vacuolar membrane
TEF4	YKL081W	-0.30764	0.432995	-4.44609	1.23	0.424378	-2.34778	-2.15521	-0.564915	2.80471	4.63983	-1.52574	-3.9711	-0.104199	0.22291	Translation elongation factor EF-1 gamma
	YKL096C-B	-0.238225	-3.72137	-4.46081	1.30311	0.530436	2.56771	-2.87117	-0.0189053	-1.01568	1.9978	-2.22697	-1.23902	0.589697	1.3791	Putative protein of unknown function; identified by gene-trapping, microarray-based expression analysis, and genome-wide homology searching
LAP4	YKL103C	-3.60415	-1.22326	0.689574	-0.894097	-0.440118	-0.518998	-1.55708	-0.379018	0.147104	0.549865	-0.244279	-1.30871	-0.398774	-4.41808	Vacuolar aminopeptidase yscI; zinc metalloproteinase that belongs to the peptidase family M18; often used as a marker protein in studies of autophagy and cytosol to vacuole targeting (CVT) pathway
	YKL118W	-2.91721	2.60831	-3.26284	-0.173551	-2.48809	-0.8253	-5.97527	1.36193	-1.10857	0.808375	-3.93354	-4.96648	-0.791202	-2.71216	Dubious open reading frame, unlikely to encode a protein; partially overlaps the verified gene VPH2
VPH2	YKL119C	-2.60605	3.17778	-4.06726	-1.61966	-0.218621	-0.89173	-5.2913	1.67657	-0.768308	0.547666	-3.51111	-4.13926	-0.658503	-3.45054	Integral membrane protein required for vacuolar H+-ATPase (V-ATPase) function, although not an actual component of the V-ATPase complex; functions in the assembly of the V-ATPase; localized to the endoplasmic reticulum (ER)
RSM22	YKL155C	-0.226748	1.41334	1.01963	-0.354463	-2.73844	-2.50577	0.0553267	-1.75209	6.4209	-1.72178	-1.15667	-0.16234	1.10693	-3.46299	Mitochondrial ribosomal protein of the small subunit; also predicted to be an S-adenosylmethionine-dependent methyltransferase
	YKL169C	0.182089	-0.688696	-0.387917	-0.561134	-0.0212329	-3.78456	-0.633537	-3.4237		-0.0317627	-0.388365	-1.41154	0.746627	0.279326	Dubious open reading frame unlikely to encode a protein, based on available experimental and comparative sequence data; partially overlaps the verified gene MRPL38
MRPL38	YKL170W	0.268617	-0.280225	-0.158012	-0.952353	-0.0151589	-3.45619	-0.226368	-3.13492	-0.386124	0.13467	-0.352844	-1.17229	0.660449	0.55071	Mitochondrial ribosomal protein of the large subunit; appears as two protein spots (YmL34 and YmL38) on two-dimensional SDS gels
ZRT3	YKL175W	0.223935	3.7596	0.0719652	-0.524897		-1.39751	-2.37306	-0.354193	0.209421	0.113154	-0.584568	-2.33265	-0.332884	-0.83472	Vacuolar membrane zinc transporter, transports zinc from storage in the vacuole to the cytoplasm when needed; transcription is induced under conditions of zinc deficiency
CNB1	YKL190W	15.9538	-0.482292	-0.356085	-2.015	1.98723	-0.894298	-1.69173	-0.712202	-0.129784	0.469416	-0.967945	-0.979998	-0.709949	-1.58829	Calcineurin B; the regulatory subunit of calcineurin, a Ca++/calmodulin-regulated type 2B protein phosphatase which regulates Crz1p (a stress-response transcription factor), the other calcineurin subunit is encoded by CNA1 and/or CMP1
MST1	YKL194C	-4.38686	-0.0154171	1.57113	-0.358301	1.18745	-3.59698	1.01675	-1.83537	-1.83607	-0.895131	-0.0429409	-0.995263	2.48109	1.03897	Mitochondrial threonyl-tRNA synthetase
EMC3	YKL207W	0.443415	5.71656	0.373148	-0.186185	-0.103412	-0.289011	-0.578944	2.02347	1.60073	-0.795148	-0.395246	-0.559359	-0.73122	0.273909	Member of a transmembrane complex required for efficient folding of proteins in the ER; required for respiratory growth; null mutant displays induction of the unfolded protein response
TRP3	YKL211C	2.11746	5.53715	0.398683	-2.66434	0.125943	-0.461029	-0.0411386	2.62334	1.66306	-1.18892	1.48599	0.999665	0.603518	-3.57268	Bifunctional enzyme exhibiting both indole-3-glycerol-phosphate synthase and anthranilate synthase activities, forms multifunctional hetero-oligomeric anthranilate synthase:indole-3-glycerol phosphate synthase enzyme complex with Trp2p
YRA2	YKL214C	1.83141	4.59437	1.03119	0.0611264	-0.336244	-0.614604	0.547068	1.41324	-0.604508	-0.707541	0.33693	0.480897	1.35122	0.151184	Member of the REF (RNA and export factor binding proteins) family; when overexpressed, can substitute for the function of Yra1p in export of poly(A)+ mRNA from the nucleus
URA1	YKL216W	1.96283	6.36267	1.66984	-0.0252573	-0.0198231	-0.142617	1.1066	2.67918	1.12812	-1.4205	2.46605	1.70744	0.367262	-1.48354	Dihydroorotate dehydrogenase, catalyzes the fourth enzymatic step in the de novo biosynthesis of pyrimidines, converting dihydroorotic acid into orotic acid
MCH2	YKL221W	1.4879	4.38664	0.556668	-0.262362	-0.33512	0.235908	-0.153646	1.47589	0.918926	-0.186434	-0.224245	0.282551	0.813397	-0.0735991	Protein with similarity to mammalian monocarboxylate permeases, which are involved in transport of monocarboxylic acids across the plasma membrane; mutant is not deficient in monocarboxylate transport
	YKL222C	1.89454	5.09887	0.764869	-0.209247	-0.0839321	-0.130489	0.293012	2.84992	1.08127	-1.27729	2.16261	0.643725	1.07005	-1.1077	Protein of unknown function that may interact with ribosomes, based on co-purification experiments; similar to transcriptional regulators from the zinc cluster (binuclear cluster) family; null mutant is sensitive to caffeine
VPS1	YKR001C	3.60269	6.58969	-1.23747	0.381509	-0.535736	-0.489994	-1.41293	-1.55283	-0.466591	1.98978	-3.10387	-1.30305	-0.0576259	0.922777	Dynamin-like GTPase required for vacuolar sorting; also involved in actin cytoskeleton organization, late Golgi-retention of some proteins, regulating peroxisome biogenesis
VPS51	YKR020W	1.78314	5.77788	-1.35469	-0.302882	-0.124498	2.37962	-2.23106	2.5913	0.951318	1.85858	-2.24558	-2.6067	-0.247718	2.16781	Component of the GARP (Golgi-associated retrograde protein) complex, Vps51p-Vps52p-Vps53p-Vps54p, which is required for the recycling of proteins from endosomes to the late Golgi; links the (VFT/GARP) complex to the SNARE Tlg1p
GMH1	YKR030W	1.7808	5.1824	0.568893	-0.376775	0.731054	-1.39264	-0.0852328	1.59763	0.662814	-1.27495	0.642829	0.806605	1.51269	0.172535	Golgi membrane protein of unknown function, interacts with Gea1p and Gea2p; required for localization of Gea2p; computational analysis suggests a possible role in either cell wall synthesis or protein-vacuolar targeting
	YKR033C	1.53891	5.07891	0.172902	0.859113	0.748243	-0.223783	0.754786	1.57061	0.844889	-0.683917	-0.733193	0.103876	0.838008	0.202617	Dubious open reading frame unlikely to encode a protein, based on available experimental and comparative sequence data; partially overlaps the verified gene DAL80
OPI8	YKR035C	2.84512	4.94113	0.9378	1.03557	-0.0196176	-0.70897	1.07417	3.9359	0.559439	2.46304	1.36793	0.264632	0.00422187	-1.44992	Dubious open reading frame unlikely to encode a protein, based on available experimental and comparative sequence data; partially overlaps verified gene DID2/YKR035W-A
DID2	YKR035W-A	2.52096	6.46941	-0.149342	-1.5421	-2.97829	-1.51008	-0.0181283	3.81961	0.343195	4.63037	-1.29868	-1.57219	0.106677	0.270238	Class E protein of the vacuolar protein-sorting (Vps) pathway; binds Vps4p and directs it to dissociate ESCRT-III complexes; forms a functional and physical complex with Ist1p; human ortholog may be altered in breast tumors
GLG1	YKR058W	0.998681	3.91963	0.765572	1.29271	0.109829	0.566116	0.734055	1.09419	-0.186811	-0.495418	1.69665	0.857349	1.07384	0.103994	Self-glucosylating initiator of glycogen synthesis, also glucosylates n-dodecyl-beta-D-maltoside; similar to mammalian glycogenin
OAF3	YKR064W	1.18299	5.21827	0.179346	0.779181	0.0406947	-0.652751	0.740529	1.43589	-0.0846188	-1.12962	2.25388	0.397576	1.34221	1.29701	Zinc cluster protein; regulates transcription in response to oleate levels; the authentic, non-tagged protein is detected in highly purified mitochondria in high-throughput studies
MRPL20	YKR085C	-0.874927	1.22574	1.90924	-1.846	0.965981	-2.03317	1.69521	-2.09868	-1.45747	-1.32495	0.147392	2.03862	3.64592	0.112035	Mitochondrial ribosomal protein of the large subunit
DNM1	YLL001W	0.0964936	-0.658261	-0.687116	0.813437	-3.66124	-1.32063	-0.566912	1.44144	0.424197	1.20305	-0.759823	-0.018548	0.662907	0.393215	Dynamin-related GTPase required for mitochondrial fission and morphology; assembles on the cytoplasmic face of mitochondrial tubules at sites at which division will occur; also participates in endocytosis and regulating peroxisome abundance
LDB18	YLL049W	0.882054	-3.87911	-2.88203	-0.884281	0.201673	-1.41798	-0.933529	1.60175	-0.786836	1.22293	-1.04967	-0.649615	4.48142	-0.819919	Protein of unknown function; required for nuclear migration; null mutant shows a reduced affinity for the alcian blue dye suggesting a decreased net negative charge of the cell surface
SNF7	YLR025W	-3.06729	3.06845	-1.32223	0.214802	-1.69321	-4.06458	-0.331257	1.81634	-1.44709	2.43731	-1.24514	-2.2313	0.973837	-2.65592	One of four subunits of the endosomal sorting complex required for transport III (ESCRT-III); involved in the sorting of transmembrane proteins into the multivesicular body (MVB) pathway; recruited from the cytoplasm to endosomal membranes
SMF3	YLR034C	1.63059	4.48695	1.11795	0.482909	0.701146	-0.95384	-0.0633956	8.48588	2.86801	-1.50058	1.06871	0.754674	0.27968	0.33299	Putative divalent metal ion transporter involved in iron homeostasis; transcriptionally regulated by metal ions; member of the Nramp family of metal transport proteins
	YLR053C	-3.36959	3.38726	0.869885	0.371117	-0.64203	-1.14653	-1.3695	1.05403	3.61231	-1.15732	2.29842	1.15879	0.648126	-1.43945	Putative protein of unknown function
PET309	YLR067C		0.639299	0.364098	-0.505925	-0.644749	-3.33455	-0.157627	-2.4638		-0.12259	0.931387	-0.891622	1.08027	-0.847607	Specific translational activator for the COX1 mRNA, also influences stability of intron-containing COX1 primary transcripts; localizes to the mitochondrial inner membrane; contains seven pentatricopeptide repeats (PPRs)
ALT1	YLR089C	1.80431	-3.89006	-1.45114	1.24634	-1.16298	-0.118649	-0.937085	-1.4679	-2.04752	-0.603416	-0.222509	-0.2	-0.517359	-2.08746	Alanine transaminase (glutamic pyruvic transaminase); involved in alanine biosynthetic and catabolic processes; the authentic, non-tagged protein is detected in highly purified mitochondria in high-throughput studies
	YLR108C	-3.94693	-0.568205	-0.57933	0.0640346	-0.139779	1.67144	0.553883	-0.899254	0.885881	-0.827203	-0.51004	-0.106277	1.1251	-2.0509	Protein of unknown function; green fluorescent protein (GFP)-fusion protein localizes to the nucleus; YLR108C is not an esssential gene
SRN2	YLR119W	2.6808	6.78207	-1.29589	0.422328	-0.537386	-2.47725	-0.254721	2.57837	0.0370895	5.61374	-1.5777	-1.38898	0.647505	-3.39942	Component of the ESCRT-I complex, which is involved in ubiquitin-dependent sorting of proteins into the endosome; suppressor of rna1-1 mutation; may be involved in RNA export from nucleus
SPE4	YLR146C	-2.82902	3.49822	-0.15539	0.934881	-0.337205	-0.4143	1.45424	1.00353	0.394142	-2.01722	-0.052469	0.689026	1.63895	0.419306	Spermine synthase, required for the biosynthesis of spermine and also involved in biosynthesis of pantothenic acid
	YLR184W	-0.555281	-5.23571	-6.0194	-2.213	0.445847	1.51073	-2.35401	-1.11303	1.42261	0.19918	-3.27514	-3.08198	-2.92605	-0.916385	Dubious ORF unlikely to encode a functional protein, based on available experimental and comparative sequence data
RPL37A	YLR185W	-0.311993	-5.5539	-6.15691	-0.0686304	1.33639	1.96509	-0.889783	-0.733819	1.92041	0.89727	-2.64465	-1.29056	-0.657659	-1.6436	Protein component of the large (60S) ribosomal subunit, has similarity to Rpl37Bp and to rat L37 ribosomal protein
VPS34	YLR240W	1.47782	3.456	-8.83111	-0.178269	-1.78022	-2.30666	-8.07629	0.391121	-3.43942	-2.39614	-4.27134	-5.15271	-2.29976	-1.00039	Phosphatidylinositol 3-kinase responsible for the synthesis of phosphatidylinositol 3-phosphate; forms membrane-associated signal transduction complex with Vps15p to regulate protein sorting; activated by the GTP-bound form of Gpa1p
ARV1	YLR242C	0.161328	1.09833	-1.2636	1.05867	1.2274	4.30879	-0.420468	1.81342	-0.414153	-1.87678	-0.861471	1.0626	1.24381	1.00415	Protein functioning in transport of glycosylphosphatidylinositol intermediates into the ER lumen; required for normal intracellular sterol distribution and for sphingolipid metabolism; similar to Nup120p and C. elegans R05H5.5 protein
MAP1	YLR244C	3.53234	7.08721	-1.92016	-0.876388	-0.930373	1.96679	1.8901	11.3321	5.19925	-0.641848	-0.89158	1.82995	0.168648	0.680691	Methionine aminopeptidase, catalyzes the cotranslational removal of N-terminal methionine from nascent polypeptides; function is partially redundant with that of Map2p
NNT1	YLR285W	1.22145	3.6348	1.18847	-0.197235	-0.00254267	0.0359148	0.381465	1.47672	0.625372	-1.1662	0.854766	0.0502095	0.703815	0.465866	Putative nicotinamide N-methyltransferase, has a role in rDNA silencing and in lifespan determination
VRP1	YLR337C	7.39384	-4.05188	-7.22606	-1.93204	-1.30236	-5.03049	-5.15261	2.62783	-0.322058	-4.26012	-2.9968	0.0252746	2.52709	-2.14927	Proline-rich actin-associated protein involved in cytoskeletal organization and cytokinesis; related to mammalian Wiskott-Aldrich syndrome protein (WASP)-interacting protein (WIP)
OPI9	YLR338W	7.96887	-4.7338	-4.81406	-2.06132	-1.69728	-4.54898	-3.4293	1.83264	0.0631621	-3.90184	-1.82592	0.377569	4.86443	-1.7559	Dubious open reading frame unlikely to encode a protein, based on available experimental and comparative sequence data; partially overlaps the verified ORF VRP1/YLR337C
VPS38	YLR360W	3.7095	5.39358	-1.69	0.621508	-0.7596	-1.47722	-3.40082	-0.886095	-0.0949276	0.460444	-1.12844	-2.56999	-0.624566	0.249459	Part of a Vps34p phosphatidylinositol 3-kinase complex that functions in carboxypeptidase Y (CPY) sorting; binds Vps30p and Vps34p to promote production of phosphatidylinositol 3-phosphate (PtdIns3P) which stimulates kinase activity
SUR4	YLR372W	0.282116	-2.63132	-5.75917	1.0628	-0.584305	0.633529	-4.94574	-0.498282	0.0247043	-1.97852	-2.42658	-4.19986	-0.94827	0.605408	Elongase, involved in fatty acid and sphingolipid biosynthesis; synthesizes very long chain 20-26-carbon fatty acids from C18-CoA primers; involved in regulation of sphingolipid biosynthesis
CCW14	YLR390W-A	0.715687	4.31155	2.24878	-1.29557	-1.76672	-0.729548	0.349828	1.93361	0.724756	-2.11151	2.00958	0.970997	2.60486	-0.722206	Covalently linked cell wall glycoprotein, present in the inner layer of the cell wall
SFP1	YLR403W	-0.564236	-0.435051	-2.29143	0.694077	-0.307093	0.15	3.80788	-1.13512	-1.3779	-2.26854	0.0437634	1.78814	-2.04923	0.3694	Transcription factor that controls expression of ribosome biogenesis genes in response to nutrients and stress, regulates G2/M transitions during mitotic cell cycle and DNA-damage response, modulates cell size; regulated by TORC1 and Mrs6p
VPS36	YLR417W	3.81685	3.74016	0.0609399	-0.76578	0.472357	-2.51137	-0.894129	2.71778	0.850425	1.48699	-1.3475	-0.289543	-1.26844	-1.14441	Component of the ESCRT-II complex; contains the GLUE (GRAM Like Ubiquitin binding in EAP45) domain which is involved in interactions with ESCRT-I and ubiquitin-dependent sorting of proteins into the endosome
CDC73	YLR418C	0.900496	-4.43326	-2.42082	0.70805	1.06395	-2.07042	0.129536	-1.558	0.524798	-1.62367	-0.507838	-1.06319	-0.0971534	1.46308	Constituent of Paf1 complex with RNA polymerase II, Paf1p, Hpr1p, Ctr9, Leo1, Rtf1 and Ccr4p, distinct from Srb-containing Pol II complexes; required for expression of certain genes, modification of some histones, and telomere maintenance
CRN1	YLR429W	1.43821	3.48993	-1.1081	0.994664	1.17275	-1.33994	-0.732909	2.14012	2.41967	-3.27626	1.95113	-0.769608	1.79637	0.170901	Coronin, cortical actin cytoskeletal component that associates with the Arp2p/Arp3p complex to regulate its activity; plays a role in regulation of actin patch assembly
ATG23	YLR431C	0.444676	3.4834	0.290746	0.695014	0.8522	-1.4706	-0.219825	0.852252	1.56834	-1.1863	1.72825	-0.803673	-0.253923	0.265436	Peripheral membrane protein required for the cytoplasm-to-vacuole targeting (Cvt) pathway and efficient macroautophagy; cycles between the phagophore assembly site (PAS) and non-PAS locations; forms a complex with Atg9p and Atg27p
VMA6	YLR447C		0.747245	-5.76127	0.539147	0.37369	-0.692434	-8.52487	-1.21142	-0.0190864	3.76607		-7.34517	0.0492825	-0.348799	Subunit d of the five-subunit V0 integral membrane domain of vacuolar H+-ATPase (V-ATPase), an electrogenic proton pump found in the endomembrane system; stabilizes VO subunits; required for V1 domain assembly on the vacuolar membrane
	YLR455W	0.825704	3.7297	1.66185	-1.64197	-2.08176	0.311434	0.247379	1.57354	0.00480163	-2.29542	0.639063	0.734077	0.234747	-1.3994	Putative protein of unknown function; green fluorescent protein (GFP)-fusion protein localizes to the nucleus; deletion confers sensitivity to 4-(N-(S-glutathionylacetyl)amino) phenylarsenoxide (GSAO)
GLO1	YML004C	1.26337	5.31755	0.54508	0.173076	-0.291559	0.172796	0.665341	2.25915	3.61558	-2.50851	2.38884	1.64323	0.462408	-0.327326	Monomeric glyoxalase I, catalyzes the detoxification of methylglyoxal (a by-product of glycolysis) via condensation with glutathione to produce S-D-lactoylglutathione; expression regulated by methylglyoxal levels and osmotic stress
UNG1	YML021C	2.00127	4.06459	-0.676955	0.456058	-0.0766343	-0.424952	0.577663	2.91231	1.13344	-3.36076	1.03808	0.85367	-0.880585	0.776386	Uracil-DNA glycosylase, required for repair of uracil in DNA formed by spontaneous cytosine deamination, not required for strand-specific mismatch repair, cell-cycle regulated, expressed in late G1, localizes to mitochondria and nucleus
PRM6	YML047C	1.70473	3.79496	2.19161	0.534894	0.62717	0.553904	1.2135	1.71255	1.07281	-1.69537	1.00258	1.52701	0.112586	-0.404349	Pheromone-regulated protein, predicted to have 2 transmembrane segments; regulated by Ste12p during mating
PIF1	YML061C	-0.739786	0.363044	-0.648657	0.265525	-0.369076	0.00675329	-1.52774	-0.554496	0.923817	3.78545	0.463391	-1.54765	1.19099	-0.431779	DNA helicase involved in telomere formation and elongation; acts as a catalytic inhibitor of telomerase; also plays a role in repair and recombination of mitochondrial DNA
CPR3	YML078W	-3.6993	0.43181	-0.141985	-0.827386	-1.14806	-0.168317	-0.525701	-1.11452	1.15786	3.92138	0.263342	-0.232838	0.126454	-1.87696	Mitochondrial peptidyl-prolyl cis-trans isomerase (cyclophilin), catalyzes the cis-trans isomerization of peptide bonds N-terminal to proline residues; involved in protein refolding after import into mitochondria
TDA9	YML081W	-0.702546	1.24852	-0.819554	-0.842396	-0.709759	-0.711847	-0.35687	-0.422683	1.56528	5.07041	0.937868	0.0689176	2.4959	-0.594766	Putative protein of unknown function; green fluorescent protein (GFP)-fusion protein localizes to the nucleus; YML081w is not an essential gene
	YML082W	-2.85546	-0.317984	-0.895134	-0.0387464	0.103572	0.0295925	-1.79533	0.506666	1.81863	4.08647	-0.506646	-1.48689	-0.552192	-0.13713	Putative protein predicted to have carbon-sulfur lyase activity; green fluorescent protein (GFP)-fusion protein localizes to the nucleus and the cytoplasm; YNML082W is not an essential gene
	YML083C	-2.73845	-0.158217	-1.18534	0.108322	-0.843304	0.387576	-0.845322	-0.0474465	2.08233	3.85581	-0.0964996	-0.96284	2.02004	0.00911108	Putative protein of unknown function; strong increase in transcript abundance during anaerobic growth compared to aerobic growth; cells deleted for YML083C do not exhibit growth defects in anerobic or anaerobic conditions
	YML084W	-3.97411	-0.813337	-1.85424	-1.45462	0.308897	0.111952	-1.63776	-0.51232	1.91112	2.78309	-0.488522	-1.49631	1.63667	-2.9884	Dubious open reading frame unlikely to encode a protein, based on available experimental and comparative sequence data
AIM33	YML087C	-3.42996	-0.251974	-1.40011	0.265635	0.0275979	-0.0917275	-1.7202	-0.0714086	1.77194	3.50753	-0.261066	-1.44138	1.73325	-0.128647	Putative protein of unknown function, highly conserved across species and orthologous to human CYB5R4; null mutant displays reduced frequency of mitochondrial genome loss
GIM5	YML094W	-0.603314	-3.35742	-4.71923	1.11567	1.15187	-0.523803	-0.743223	-0.807316	1.50028	1.75878	-2.67977	-0.901997	1.19843	0.972663	Subunit of the heterohexameric cochaperone prefoldin complex which binds specifically to cytosolic chaperonin and transfers target proteins to it
	YML095C-A	1.08324	-4.16797	-4.45369	1.47307	-2.04232	1.02728	-0.67223	-0.607131	0.0776205	0.0131609	-2.39981	0.0838289	0.868502	1.03708	Dubious open reading frame unlikely to encode a protein, based on available experimental and comparative sequence data; partially overlaps the verified gene GIM5/YML094W; deletion confers sensitivity to GSAO
VPS9	YML097C	2.45075	7.27499	0.578878	1.44338	0.504188	-0.255612	-0.47347	3.35222	-1.95635	0.0362711	-1.73681	0.342957	-0.325292	1.12704	A guanine nucleotide exchange factor involved in vesicle-mediated vacuolar protein transport; specifically stimulates the intrinsic guanine nucleotide exchange activity of Vps21p/Rab5: similar to mammalian ras inhibitors; binds ubiquitin
SOK2	YMR016C	-0.0164093	5.32624	0.246866	-0.387523	-1.52241	-0.511928	1.04109	0.0258417	1.57329	-2.87573	4.4581	0.484273	1.30937	-0.690553	Nuclear protein that plays a regulatory role in the cyclic AMP (cAMP)-dependent protein kinase (PKA) signal transduction pathway; negatively regulates pseudohyphal differentiation; homologous to several transcription factors
MAC1	YMR021C	-1.25942	-1.80002	-3.80296	-0.978555	-1.74033	0.0436971	-0.984487	1.77967	-1.33037	3.61412	-1.70736	0.292848	-0.487086	-0.313062	Copper-sensing transcription factor involved in regulation of genes required for high affinity copper transport
MRPL3	YMR024W	-2.20067	-0.552321	-0.187847	-1.13687	1.7602	-3.9392	0.12359	-2.89037	-0.479854	-0.264806	-0.256602	-1.05444	2.49358	-2.13514	Mitochondrial ribosomal protein of the large subunit
IMP2	YMR035W	0.918671	0.729848	0.565946	-0.0213486	-1.07356	-3.58412	0.643545	-2.79124	-1.18861	-0.249595	0.379068	0.360781	2.50818	-0.838406	Catalytic subunit of the mitochondrial inner membrane peptidase complex, required for maturation of mitochondrial proteins of the intermembrane space; complex contains Imp1p and Imp2p (both catalytic subunits), and Som1p
BUB2	YMR055C		-0.0679001	-0.760943	1.06998	-3.62897	0.274931	0.191578	0.348298	-0.115168	0.372901	0.385698	0.548519	0.329028	0.328426	Mitotic exit network regulator, forms GTPase-activating Bfa1p-Bub2p complex that binds Tem1p and spindle pole bodies, blocks cell cycle progression before anaphase in response to spindle and kinetochore damage
	YMR057C		1.0739	0.832642	0.181916		0.580897	1.23393	-0.217623	4.50501	0.253796	1.02055	0.511527	1.10706	-0.738522	Dubious open reading frame unlikely to encode a protein, based on available experimental and comparative sequence data; partially overlaps verified ORF AAC1
FET3	YMR058W		2.93141	0.628841	0.341753	0.0612416	-0.268618	-0.480004	0.974662	6.49591	-0.826001	1.86782	-0.0697877	0.556052	-0.719323	Ferro-O2-oxidoreductase required for high-affinity iron uptake and involved in mediating resistance to copper ion toxicity, belongs to class of integral membrane multicopper oxidases
TVP18	YMR071C	0.210627	-0.525769	1.21361	0.450812	0.393457	-3.97167	-1.5488	-3.70239	1.32179	0.413125	-0.476057	-1.12995	0.115527	0.87654	Integral membrane protein localized to late Golgi vesicles along with the v-SNARE Tlg2p; may interact with ribosomes, based on co-purification experiments
VPS20	YMR077C	3.90576	4.32488	-0.811652	-0.532715	-0.0698649	-4.09183	0.275906	1.66599	-0.661716	3.0972	-1.72311	-1.86952	-1.35426	-0.853437	Myristoylated subunit of ESCRTIII, the endosomal sorting complex required for transport of transmembrane proteins into the multivesicular body pathway to the lysosomal/vacuolar lumen; cytoplasmic protein recruited to endosomal membranes
CTF18	YMR078C	2.28937	6.13893	-0.082652	-0.0808111	-1.00107	-0.742107	-0.308254	3.18191	2.50223	-1.85744	1.47263	0.630671	-0.467146	0.849588	Subunit of a complex with Ctf8p that shares some subunits with Replication Factor C and is required for sister chromatid cohesion; may have overlapping functions with Rad24p in the DNA damage replication checkpoint
	YMR084W	0.598154	-0.512944	1.09041	-1.34693	0.322579	-3.60005	-0.0523159	-3.68195	-0.875812	-0.188315	0.702347	-1.68374	-0.455598	0.106986	Putative protein of unknown function; YMR084W and adjacent ORF YMR085W are merged in related strains
PKR1	YMR123W	-2.0138	1.18907	-6.85219	-1.83207	1.06151	0.211152	-1.28078	-1.6733	4.49034	1.00981	-2.25212	-2.48131	-0.646241	-2.35912	V-ATPase assembly factor, functions with other V-ATPase assembly factors in the ER to efficiently assemble the V-ATPase membrane sector (V0)
RIM11	YMR139W	0.601838	4.44929	1.49581	0.656579	0.930911	-2.0563	-0.622539	-0.189376	-1.20485	-0.250714	4.09048	-1.2591	1.4881	0.556799	Protein kinase required for signal transduction during entry into meiosis; promotes the formation of the Ime1p-Ume6p complex by phosphorylating Ime1p and Ume6p; shares similarity with mammalian glycogen synthase kinase 3-beta
RPL13B	YMR142C	-0.372239	-6.55054	-3.53012	0.157061	-0.453722	1.75755	-2.87049	-1.47768	-0.275661	0.0798903	-3.01297	-2.99241	-0.590241	0.429534	Protein component of the large (60S) ribosomal subunit, nearly identical to Rpl13Ap; not essential for viability; has similarity to rat L13 ribosomal protein
NDE1	YMR145C	5.00651	-5.19286	-2.1078	0.638274	0.374095	-3.77208	-3.48799	-0.834005	-0.151894	-1.08511	-0.829463	-1.95247	1.52212	-0.813606	Mitochondrial external NADH dehydrogenase, a type II NAD(P)H:quinone oxidoreductase that catalyzes the oxidation of cytosolic NADH; Nde1p and Nde2p provide cytosolic NADH to the mitochondrial respiratory chain
AIM36	YMR157C	-3.38924	0.16177	0.0644279	0.511624	-0.501992	-1.72903	-0.0707714	-1.50952	-0.482929	1.77753	0.49522	-0.728388	0.619267	-1.33694	Protein of unknown function; null mutant displays reduced respiratory growth and elevated frequency of mitochondrial genome loss; the authentic, non-tagged protein is detected in purified mitochondria in high-throughput studies
	YMR166C	2.19776	4.78366	0.150031	0.0992715	0.144884	-1.68728	1.27342	0.840446	1.11628	-1.31696	3.1817	0.695703	4.00974	-1.19483	Predicted transporter of the mitochondrial inner membrane; has similarity to human mitochondrial ATP-Mg/Pi carriers; YMR166C is not an essential gene
EAR1	YMR171C	1.99982	4.61423	-0.0959822	-0.125469	-2.6473	-1.43239	0.575021	1.95633	1.06584	-1.84734	2.1197	-0.10093	0.0405313	0.139763	Specificity factor required for Rsp5p-dependent ubiquitination and sorting of specific cargo proteins at the multivesicular body; mRNA is targeted to the bud via the mRNA transport system involving She2p
SPT21	YMR179W	3.11194	-0.128203	-0.835221	0.936037	0.377326	-0.886527	-1.89262	-0.00543057	5.35916	0.77652	0.153226	-1.40659	0.298423	-0.685421	Protein required for normal transcription at several loci including HTA2-HTB2 and HHF2-HHT2, but not required at the other histone loci; functionally related to Spt10p; involved in telomere maintenance
ADD37	YMR184W	-1.37999	-0.233621	0.05833	-0.546378	-2.75613	-3.89572	0.525158	-3.305	-0.610615	-0.0926526	-0.186385	-0.519111	1.41232	-2.55835	Protein of unknown function involved in ER-associated protein degradation; green fluorescent protein (GFP)-fusion protein localizes to the cytoplasm and is induced in response to the DNA-damaging agent MMS; YMR184W is not an essential gene
HSC82	YMR186W	-4.38295	4.58207	-0.237774	0.751526	0.673457	-1.38623	0.265639	2.33418	1.99888	-1.5685	-1.1294	0.331985	0.921847	-4.45956	Cytoplasmic chaperone of the Hsp90 family, redundant in function and nearly identical with Hsp82p, and together they are essential; expressed constitutively at 10-fold higher basal levels than HSP82 and induced 2-3 fold by heat shock
SKY1	YMR216C	4.27022	-2.6341	-3.04417	-3.81062	-2.30646	-3.97688	-1.78257	0.886031	3.88839	-3.39863	0.350361	-1.02582	2.29339	-0.707495	SR protein kinase (SRPK) involved in regulating proteins involved in mRNA metabolism and cation homeostasis; similar to human SRPK1
MTF1	YMR228W	-4.40133	0.420137	-0.277412	-1.53304	-2.08877	-3.89686	-0.374499	-4.29985	-0.325237	-2.8076	-1.14242	-0.952999	5.03453	-0.201792	Mitochondrial RNA polymerase specificity factor with structural similarity to S-adenosylmethionine-dependent methyltransferases and functional similarity to bacterial sigma-factors, interacts with mitochondrial core polymerase Rpo41p
ZRC1	YMR243C	-4.12336	0.19233	-0.0241762	-2.06382	-2.57129	-1.38639	2.44506	-1.09444	-0.11623	0.738797	-0.458037	1.74419	3.00239	-1.2063	Vacuolar membrane zinc transporter, transports zinc from the cytosol into the vacuole for storage; also has a role in resistance to zinc shock resulting from a sudden influx of zinc into the cytoplasm
MRPL33	YMR286W	-2.04707	0.893201	0.923992	-1.67505	-0.668744	-3.62946	0.630302	-2.95494	-0.106039	-4.39817	0.222536	-0.0698689	3.13173	-1.51249	Mitochondrial ribosomal protein of the large subunit
DSS1	YMR287C	-1.06442	-0.0436275	0.0639101	-1.68925	-0.887261	-3.76325	-0.170772	-3.29658	0.359486	-4.43603	-0.573965	-1.55169	2.51948	-1.91888	3'-5' exoribonuclease, component of the mitochondrial degradosome along with the ATP-dependent RNA helicase Suv3p; the degradosome associates with the ribosome and mediates turnover of aberrant or unprocessed RNAs
HER2	YMR293C	-2.41865	0.250972	0.363438	-2.70681	-1.9276	-3.38847	-0.728632	-2.41325	-0.208059	-3.82708	0.521501	-0.443854	2.07114	-1.61379	Subunit of the trimeric GatFAB AmidoTransferase(AdT) complex; involved in the formation of Q-tRNAQ; required for remodeling of ER caused by Hmg2p overexpression; similar to bacterial GatA glutamyl-tRNA amidotransferase
	YMR304C-A	-0.966368	-0.333934	1.01927	-1.07223	-0.647937	0.783134	-0.236789	-0.551042	0.950389	-1.99614	0.193686	-1.38225	7.73128	-0.637358	Dubious open reading frame unlikely to encode a protein, based on available experimental and comparative sequence data; partially overlaps the verified gene SCW10
HEF3	YNL014W	1.05038	3.76627	1.25431	-2.78113	-1.64772	0.203987	0.236038	2.38304	1.33471	-1.3803	0.35687	0.799729	1.25472	0.666042	Translational elongation factor EF-3; paralog of YEF3 and member of the ABC superfamily; stimulates EF-1 alpha-dependent binding of aminoacyl-tRNA by the ribosome; normally expressed in zinc deficient cells
FAP1	YNL023C	1.75527	4.26989	2.44485	-0.270012	-1.11853	0.970108	0.929077	2.51883	-0.0278767	-3.78246	4.86533	2.90172	0.644007	0.087387	Protein that binds to Fpr1p, conferring rapamycin resistance by competing with rapamycin for Fpr1p binding; accumulates in the nucleus upon treatment of cells with rapamycin; has similarity to D. melanogaster shuttle craft and human NFX1
	YNL040W	-0.908888	4.56245	2.25398	-2.55006	0.103507	-0.630366	-0.735845	1.58922	5.24636	0.163263	0.2865	0.053803	-2.80342	-0.670487	Putative protein of unknown function with strong similarity to alanyl-tRNA synthases from Eubacteria; green fluorescent protein (GFP)-fusion protein localizes to the cytoplasm; YNL040W is not an essential gene
ARP5	YNL059C	-0.351911	-4.68535	-4.44162	-2.27915	1.49666	-0.229577	-3.7067	-1.99969	-2.10306	-2.40328	-3.36177	-0.871317	-2.43004	1.40276	Nuclear actin-related protein involved in chromatin remodeling, component of chromatin-remodeling enzyme complexes
YDJ1	YNL064C	0.290388	-5.61096	-5.33747	0.74729	0.185809	0.340435	-0.505536	-2.60679	-1.84127	-0.436597	-0.571729	-0.892209	0.0237429	0.215113	Protein chaperone involved in regulation of the HSP90 and HSP70 functions; involved in protein translocation across membranes; member of the DnaJ family
MKT1	YNL085W	1.34062	3.78877	0.956349	1.41788	0.390748	-0.00152612	2.04273	3.13886	0.950358	-2.91724	2.66187	2.03209	1.37296	-0.594807	Protein that forms a complex with Pbp1p that may mediate posttranscriptional regulation of HO endonuclease; involved in propagation of M2 dsRNA satellite of L-A virus; contains a DTG signature typical of retroviral proteases
	YNL122C	1.69406	6.53104	1.17346	-0.347763	0.164195	-1.6421	0.392432	-1.11536	-1.11071	-1.3225	1.53164	-0.283443	-0.824777	-0.363223	Putative protein of unknown function; green fluorescent protein (GFP)-fusion protein localizes to mitochondria; YNL122C is not an essential gene
SRV2	YNL138W	1.45438	-3.74179	-0.866324	0.119392	0.0989206	1.44625	-0.42998	1.6804	-1.61082	1.57146	0.676264	-0.430042	5.14505	0.472972	CAP (cyclase-associated protein) subunit of adenylyl cyclase complex; N-terminus binds adenylyl cyclase and facilitates activation by RAS; C-terminus binds ADP-actin monomers, facilitating regulation of actin dynamics and cell morphogenesis
AAH1	YNL141W	1.07618	-0.186909	1.96702	-2.55694	0.676036	0.451102	1.80698	-1.0275	3.47882	-0.45679	1.11135	0.747097	-0.103663	-0.996846	Adenine deaminase (adenine aminohydrolase), converts adenine to hypoxanthine; involved in purine salvage; transcriptionally regulated by nutrient levels and growth phase; Aah1p degraded upon entry into quiescence via SCF and the proteasome
	YNL143C	0.376615	6.61672	1.92324	1.20082	0.542305	-0.255309	-0.158526	-0.252043	-1.23274	-0.024359	0.779638	0.731514	0.452987	0.142764	Dubious open reading frame unlikely to encode a protein, based on available experimental and comparative sequence data
YCK2	YNL154C	1.46932	4.18451	1.25211	-2.80726	-0.209403	-0.116326	-0.222083	1.39766	1.40341	-0.233658	0.418055	0.541347	0.314759	-3.54359	Palmitoylated plasma membrane-bound casein kinase I isoform; shares redundant functions with Yck1p in morphogenesis, proper septin assembly, endocytic trafficking; provides an essential function overlapping with that of Yck1p
	YNL155W	1.46906	4.67067	0.996352	-2.37385	-0.383279	-0.32596	1.16407	1.95336	1.50738	-1.1903	1.01079	0.256034	0.332249	-3.19136	Putative protein of unknown function, contains DHHC domain, also predicted to have thiol-disulfide oxidoreductase active site
	YNL190W	0.304731	5.13711	0.352249	0.877003	-3.06504	-0.581304	0.880179	1.751	1.07175	-1.60854	2.99685	1.51114	1.47851	-1.06085	Cell wall protein of unknown function; proposed role as a hydrophilin induced by osmotic stress; contains a putative GPI-attachment site
SLZ1	YNL196C	-0.236095	6.24467	0.477644	1.01342	-0.0839917	-1.04582	0.107298	1.11467	-0.217964	-1.43202	2.34754	0.237793	0.707192	-0.650078	Sporulation-specific protein with a leucine zipper motif
PSY2	YNL201C	-0.792118	5.85212	1.89171	1.00785	0.769312	0.625308	0.110525	1.30084	0.400443	-1.74682	-0.327864	0.765855	-0.554462	0.4165	Putative subunit of an evolutionarily conserved protein phosphatase complex containing the catalytic subunit Pph3p and the regulatory subunit Psy4p; required for cisplatin and oxaliplatin resistance; putative homolog of mammalian R3
PDR17	YNL264C	-3.15873	-2.67925	-1.6389	-4.44752	-1.28771	0.627172	-1.20046	0.740776		1.01484	-0.961523	-0.203319	4.80658	-2.10162	Phosphatidylinositol transfer protein (PITP), downregulates Plb1p-mediated turnover of phosphatidylcholine, found in the cytosol and microsomes, homologous to Pdr16p, deletion affects phospholipid composition
MID1	YNL291C	5.13534	0.20713	-0.546466	-0.940475	-1.75747	-2.50207	-1.42754	-0.486645	2.53007	-4.67156	0.0203201	-0.0613243	0.423387	0.346907	N-glycosylated integral membrane protein of the ER membrane and plasma membrane, functions as a stretch-activated Ca2+-permeable cation channel required for Ca2+ influx stimulated by pheromone; interacts with Cch1p; forms an oligomer
SKP2	YNL311C	1.02546	1.09877	0.687747	-1.12597	-1.73177	-0.514617	4.42684	-1.17469	-0.0988109	-0.684351	1.73358	2.10704	1.66096	0.865877	Protein of unknown function that may interact with ribosomes, based on co-purification experiments; putative F-box protein; analysis of integrated high-throughput datasets predicts involvement in ubiquitin-dependent protein catabolism
LEM3	YNL323W	7.15462	0.828453	-0.872634	-0.267626	-0.922829	2.02389	-3.20932	0.873445	-0.536879	-2.08541	-2.06774	-0.819753	-0.488983	2.00569	Membrane protein of the plasma membrane and ER, interacts specifically in vivo with the phospholipid translocase (flippase) Dnf1p; involved in translocation of phospholipids and alkylphosphocholine drugs across the plasma membrane
MDJ2	YNL328C	-4.59885	1.10956	-0.327229	-0.958039	-0.776537	0.658939	-0.327099	0.267891	2.01858	-1.34871	0.0201613	0.136493	0.95426	-2.34769	Constituent of the mitochondrial import motor associated with the presequence translocase; function overlaps with that of Pam18p; stimulates the ATPase activity of Ssc1p to drive mitochondrial import; contains a J domain
RPD3	YNL330C	-4.55252	-0.109765	-0.276894	-0.49925	0.477193	0.826245	-0.210759	0.85601	1.45514	-0.982654	0.38477	0.354254	0.896789	-3.18881	Histone deacetylase; regulates transcription and silencing; plays a role in regulating Ty1 transposition
SWM2	YNR004W	3.23552	6.31882	2.78579	1.68216	-0.397328	0.66545	-0.029006	0.616156	-0.866502	-1.33155	1.0543	0.742573	0.991858	0.31654	Putative protein of unknown function; haploid disruptant exhibits cold-sensitive growth and elongated buds
	YNR005C	3.32351	6.4531	2.14194	1.04514	-0.169836	-0.699899	2.26187	6.00433	-0.425584	4.15161	0.445722	1.75442	0.102697	-2.906	Dubious open reading frame unlikely to encode a functional protein, based on available experimental and comparative sequence data
VPS27	YNR006W	-0.8283	6.33901	-0.113848	-0.0521927	-1.16634	-2.8159	-0.80658	4.97739	-0.23447	2.59535	-0.449666	-2.35214	-1.59962	-1.50002	Endosomal protein that forms a complex with Hse1p; required for recycling Golgi proteins, forming lumenal membranes and sorting ubiquitinated proteins destined for degradation; has Ubiquitin Interaction Motifs which bind ubiquitin (Ubi4p)
CSE2	YNR010W	4.84261	3.69043	1.8232	-1.64772	-0.523577	-1.26614	0.0804407	1.48914	0.160866	-3.71874	1.59829	0.592774	0.464496	-0.208837	Subunit of the RNA polymerase II mediator complex; associates with core polymerase subunits to form the RNA polymerase II holoenzyme; component of the Med9/10 module; required for regulation of RNA polymerase II activity
MRPL50	YNR022C	-1.81582	5.65361	1.16006	-0.646199	-0.470282	0.587432	0.335133	1.56558	-2.54789	-3.06684	5.25242	0.793523	-0.0745553	-1.0569	Mitochondrial ribosomal protein of the large subunit, not essential for mitochondrial translation
	YNR025C	2.37197	4.68874	0.981035	-0.687547	-1.18754	1.05905	1.02061	2.26208	-0.185529	-2.86116	3.77555	2.10483	1.64304	0.0360658	Dubious open reading frame unlikely to encode a functional protein, based on available experimental and comparative sequence data; deletion reduces expression of PIS1 gene encoding phosphatidylinositol synthase
MRPS12	YNR036C	-2.56825	5.44057	1.40478	-1.04354	0.334779	-0.574268	1.59863	1.80635	1.15694	-4.44512	2.73547	0.0750411	1.77315	-2.57851	Mitochondrial protein; may interact with ribosomes based on co-purification experiments; similar to E. coli and human mitochondrial S12 ribosomal proteins
FPK1	YNR047W	1.07662	-0.336968	0.182805	0.960223	-0.115146	-2.10716	-3.69592	1.42772	3.52182	1.09784	-1.57603	-1.35423	-0.463605	0.51018	Protein kinase proposed to regulate the putative phospholipid translocases Lem3p-Dnf1p/Dnf2p; overexpression interferes with pheromone-induced growth arrest; localizes to the cytoplasm, early endosome/TGN compartments, and plasma membrane
BRE5	YNR051C	-0.0621655	0.162713	-0.291563	-0.0227408	0.639915	3.31195	4.04726	-1.43988	-0.175092	5.87273	-0.00709575	3.38525	0.788268	0.876286	Ubiquitin protease cofactor, forms deubiquitination complex with Ubp3p that coregulates anterograde and retrograde transport between the endoplasmic reticulum and Golgi compartments; null is sensitive to brefeldin A
TOP1	YOL006C	-1.18308	-2.04517	-3.45436	0.658655	-0.873102	2.79964	-0.707047	1.43363	0.796081	0.396352	-5.0624	-1.48834	-1.21429	0.623193	Topoisomerase I, nuclear enzyme that relieves torsional strain in DNA by cleaving and re-sealing the phosphodiester backbone; relaxes both positively and negatively supercoiled DNA; functions in replication, transcription, and recombination
IRC10	YOL015W	-1.17022	-1.30249	-1.24545	0.146954	-0.470992	6.1206	-1.72144	3.64247	-0.494926	0.642568	-1.39805	-0.298124	-1.47097	-1.74787	Putative protein of unknown function; null mutant displays increased levels of spontaneous Rad52p foci
TLG2	YOL018C	3.56568	-0.917852	-1.21183	0.261012	0.592033	0.844402	-1.32146	1.94365	1.3893	1.93057	-1.98024	-2.03039	-1.35049	-0.605341	Syntaxin-like t-SNARE that forms a complex with Tlg1p and Vti1p and mediates fusion of endosome-derived vesicles with the late Golgi; binds Vps45p, which prevents Tlg2p degradation and also facilitates t-SNARE complex formation
MSE1	YOL033W	-1.11341	0.514994	-0.164757	-1.09585	0.177548	-3.56402	1.00416	-3.99589	-0.753314	-3.47777	1.42949	-0.663132	0.707956	-0.970149	Mitochondrial glutamyl-tRNA synthetase, predicted to be palmitoylated
GSH2	YOL049W	-0.337148	5.42044	1.98654	-4.00863	2.69973	-0.542145	1.18502	-1.21313	6.14548	-3.29183	4.1793	-0.426225	-0.206003	1.02995	Glutathione synthetase, catalyzes the ATP-dependent synthesis of glutathione (GSH) from gamma-glutamylcysteine and glycine; induced by oxidative stress and heat shock
SPE2	YOL052C	6.32407	-0.508586	-1.275	0.529872	1.94731	-0.414939	3.10311	-0.688567	0.496713	-2.66493	-0.923394	-1.30994	-0.611755	1.52149	S-adenosylmethionine decarboxylase, required for the biosynthesis of spermidine and spermine; cells lacking Spe2p require spermine or spermidine for growth in the presence of oxygen but not when grown anaerobically
MAM3	YOL060C	3.0485	2.84138	0.0323535	0.0729291	2.01275	-0.364536	-8.76887	1.89417	1.74341	-1.16636	-0.272899	-3.03622	0.271863	0.135652	Protein required for normal mitochondrial morphology, has similarity to hemolysins
THP1	YOL072W	-0.206622	-6.18873	-7.80593	-0.427666	0.306309	-0.949807	-3.2399	-0.315436	-0.560263	-3.64374	-4.31649	-4.04237	-0.341461	0.778132	Nuclear pore-associated protein, forms a complex with Sac3p that is involved in transcription and in mRNA export from the nucleus; contains a PAM domain implicated in protein-protein binding
TRM10	YOL093W	2.15017	4.42029	3.27978	1.3161	0.966332	-1.0347	1.66892	1.21069	0.294467	-0.535515	3.10883	1.90294	3.04894	0.722446	tRNA methyltransferase, methylates the N-1 position of guanosine in tRNAs
PKH2	YOL100W	0.844451	-1.03077	0.334919	-5.03998	1.45751	-5.1936	-0.105168	-4.6604	-2.08626	0.761651	0.63357	-1.49319	1.88601	1.23811	Serine/threonine protein kinase involved in sphingolipid-mediated signaling pathway that controls endocytosis; activates Ypk1p and Ykr2p, components of signaling cascade required for maintenance of cell wall integrity; redundant with Pkh1p
SHR5	YOL110W	1.49864	4.73329	2.41251	-2.43982	0.0747352	0.977423	-0.165413	3.20356	1.33538	-1.82449	0.630504	0.427039	1.2077	0.82	Subunit of a palmitoyltransferase, composed of Shr5p and Erf2p, that adds a palmitoyl lipid moiety to heterolipidated substrates such as Ras1p and Ras2p through a thioester linkage; palmitoylation is required for Ras2p membrane localization
RPS19A	YOL121C	0.884032	-0.637266	1.26197	-0.863174	0.511501	0.93884	3.79276	1.4551	-0.0408327	2.41045	-0.000624452	3.1719	0.780223	1.20167	Protein component of the small (40S) ribosomal subunit, required for assembly and maturation of pre-40 S particles; mutations in human RPS19 are associated with Diamond Blackfan anemia; nearly identical to Rps19Bp
SMF1	YOL122C	0.298629	-2.84254	2.01102	-0.920874	-0.0610571	-0.809496	0.0987171	-7.17696	-0.702004	1.31729	0.472735	0.760354	-0.456743	-0.63042	Divalent metal ion transporter with a broad specificity for di-valent and tri-valent metals; post-translationally regulated by levels of metal ions; member of the Nramp family of metal transport proteins
PPM2	YOL141W	1.5288	4.17735	0.400143	0.0119213	-0.495952	-1.17898	-0.487624	1.40355	0.741823	-4.94034	3.74218	-0.186705	-1.06185	-0.188064	AdoMet-dependent tRNA methyltransferase also involved in methoxycarbonylation; required for the synthesis of wybutosine (yW), a modified guanosine found at the 3'-position adjacent to the anticodon of phe-tRNA; similarity to Ppm1p
CTR9	YOL145C	0.650909	-1.51202	-0.545787	2.41821	0.800172	0.771608	-2.0278	0.0453108	5.40667	-2.6133	-1.31844	-0.4571	-0.318066	1.43881	Component of the Paf1p complex, which is a large complex that binds to and modulates the activity of RNA polymerase II and is required for expression of a subset of genes, including cyclin genes; contains TPR repeats
ENB1	YOL158C	0.600315	4.74373	1.21356	-2.89538	1.0194	0.486285	-0.533077	0.743652	0.147698	-1.74229	1.87289	0.346231	-0.147401	0.401893	Endosomal ferric enterobactin transporter, expressed under conditions of iron deprivation; member of the major facilitator superfamily; expression is regulated by Rcs1p and affected by chloroquine treatment
PEP12	YOR036W	3.07484	7.80366	-0.0773523	-1.81367	-0.672243	-0.687964	0.638373	3.61425	-0.944215	-1.1534	-2.24995	-1.29082	-0.123684	1.86987	Target membrane receptor (t-SNARE) for vesicular intermediates traveling between the Golgi apparatus and the vacuole; controls entry of biosynthetic, endocytic, and retrograde traffic into the prevacuolar compartment; syntaxin
CKB2	YOR039W	-0.116878	1.10731	0.0896817	-0.10914	-2.02652	-1.24452	-1.37963	-1.51195	1.04883	4.33347	-1.03786	-2.03748	-1.21761	0.524805	Beta' regulatory subunit of casein kinase 2, a Ser/Thr protein kinase with roles in cell growth and proliferation; the holoenzyme also contains CKA1, CKA2 and CKB1, the many substrates include transcription factors and all RNA polymerases
WHI2	YOR043W	1.64847	4.5776	-0.256206	1.36351	0.198303	-1.78101	1.01943	2.50206	4.16064	-4.50172	3.84558	1.0185	2.12797	-0.508571	Protein required, with binding partner Psr1p, for full activation of the general stress response, possibly through Msn2p dephosphorylation; regulates growth during the diauxic shift; negative regulator of G1 cyclin expression
ASE1	YOR058C	-0.738512	3.00668	-0.351077	0.434712	-1.79301	-1.06507	2.24541	1.47171	2.23174	-4.23004	1.78005	1.49441	4.7174	0.451597	Mitotic spindle midzone localized microtubule-associated protein (MAP) family member; required for spindle elongation and stabilization; undergoes cell cycle-regulated degradation by anaphase promoting complex; potential Cdc28p substrate
ALG8	YOR067C	-2.3722	-0.469712	-1.17129	-3.25741	-0.972589	0.208467	-4.88549	2.28498	-0.369285	3.83235	-3.25613	-3.02701	0.945103	0.392384	Glucosyl transferase, involved in N-linked glycosylation; adds glucose to the dolichol-linked oligosaccharide precursor prior to transfer to protein during lipid-linked oligosaccharide biosynthesis; similar to Alg6p
VAM10	YOR068C	-2.21574	4.16043	-1.47131	-0.309511	-1.3256	1.03585	-5.87801	0.826251	-0.0771866	2.00684	-3.59593	-4.31824	-0.0561956	0.581165	Protein involved in vacuole morphogenesis; acts at an early step of homotypic vacuole fusion that is required for vacuole tethering
RPS7A	YOR096W	0.446746	2.58664	2.72061	0.481702	-0.797008	3.73325	3.25892	0.727614	-0.383085	0.54639	-1.28118	3.20228	0.142363	-1.52891	Protein component of the small (40S) ribosomal subunit, nearly identical to Rps7Bp; interacts with Kti11p; deletion causes hypersensitivity to zymocin; has similarity to rat S7 and Xenopus S8 ribosomal proteins
VAM3	YOR106W	1.49698	2.13064	-0.127971	-0.685066	-1.98324	0.402897	-5.1332	2.36692	-0.711087	4.61729	-1.65926	-4.35664	-1.02675	-0.364288	Syntaxin-related protein required for vacuolar assembly; functions with Vam7p in vacuolar protein trafficking; member of the syntaxin family of proteins
ADE2	YOR128C	-0.706087	0.970188	2.37966	-0.544749	0.358798	-0.665379	-1.22306	-3.85644	-0.984843	-0.939609	0.255982	-2.00706	0.596126	0.789817	Phosphoribosylaminoimidazole carboxylase, catalyzes a step in the 'de novo' purine nucleotide biosynthetic pathway; red pigment accumulates in mutant cells deprived of adenine
VPS17	YOR132W	1.33204	5.56653	0.820354	-2.31326	0.0304566	1.31421	-4.37303	2.95657	0.425914	0.0754586	-1.78589	-1.63355	0.338356	-0.276256	Subunit of the membrane-associated retromer complex essential for endosome-to-Golgi retrograde protein transport; peripheral membrane protein that assembles onto the membrane with Vps5p to promote vesicle formation
ARP8	YOR141C	0.817538	-3.79968	-1.60178	0.858949	0.815564	0.144583	-1.03056	-1.37694	0.285528	2.03185	-1.77773	0.0974697	0.300621	1.28378	Nuclear actin-related protein involved in chromatin remodeling, component of chromatin-remodeling enzyme complexes
MDM32	YOR147W	1.32422	-3.19419	-0.997569	-4.04745	0.423019	-0.562291	0.869321	3.94602	-1.38835	1.2093	0.158819	1.60943	5.1111	1.33519	Mitochondrial inner membrane protein with similarity to Mdm31p, required for normal mitochondrial morphology and inheritance; interacts genetically with MMM1, MDM10, MDM12, and MDM34
TUF1	YOR187W	0.443066	-0.307304	1.57015	-0.14557	1.2431	-3.831	-1.60909	-3.27528	1.14125	-0.0398464	-0.670111	-0.236918	-0.765748	-0.4071	Mitochondrial translation elongation factor Tu; comprises both GTPase and guanine nucleotide exchange factor activities, while these activities are found in separate proteins in S. pombe and humans
	YOR199W	0.0856645	-0.833997	1.63754	-0.300022	0.628383	-3.37533	-1.67047	-2.50752	0.724807	0.042479	-0.845983	-1.56747	0.713623	1.09167	Dubious open reading frame unlikely to encode a protein, based on available experimental and comparative sequence data
MRM1	YOR201C	0.54077	-0.354218	1.117	-0.931951	1.20545	-4.01769	0.592998	-3.38589	-0.329772	0.170577	0.0899537	-1.25215	0.0647092	0.763887	Ribose methyltransferase that modifies a functionally critical, conserved nucleotide in mitochondrial 21S rRNA
GEP3	YOR205C	0.449566	-0.10553	1.54963	-1.1106	1.01227	-4.01121	0.287573	-3.65597	-0.13916	0.272619	-0.0064934	-1.33713	0.459353	-0.918872	Protein of unknown function; null mutant is defective in respiration and interacts synthetically with prohibitin (phb1); the authentic, non-tagged protein is detected in purified mitochondria in high-throughput studies
MGM1	YOR211C	-0.758801	-6.34914	-2.8221	0.188575	0.687533	-2.49717	-2.80375	-2.19856	-0.772945	-1.32482	-1.94211	-2.80066	1.02031	1.07815	Mitochondrial GTPase related to dynamin, present in a complex containing Ugo1p and Fzo1p; required for normal morphology of cristae and for stability of Tim11p; homolog of human OPA1 involved in autosomal dominant optic atrophy
NAT5	YOR253W	1.05767	5.02013	0.711352	1.31359	1.22483	-0.985448	0.786971	1.21301	-0.400267	-2.50417	3.20165	1.26782	2.26656	0.615356	Subunit of the N-terminal acetyltransferase NatA (Nat1p, Ard1p, Nat5p); N-terminally acetylates many proteins, which influences multiple processes such as the cell cycle, heat-shock resistance, mating, sporulation, and telomeric silencing
SNF2	YOR290C	1.06095	-1.55732	-0.82499	-0.351648	0.886417	-1.02585	-2.55675	-0.0393137	-0.372664	-0.81458	-0.279072	-3.61842	0.605184	0.873176	Catalytic subunit of the SWI/SNF chromatin remodeling complex involved in transcriptional regulation; contains DNA-stimulated ATPase activity; functions interdependently in transcriptional activation with Snf5p and Snf6p
ISW2	YOR304W	-3.94616	1.18402	0.49167	-0.0722279	1.81714	1.24585	-0.0626228	0.0416134	3.76418	-2.59548	0.197494	0.722837	1.06704	-4.67121	ATP-dependent DNA translocase involved in chromatin remodeling; ATPase component that, with Itc1p, forms a complex required for repression of a-specific genes, INO1, and early meiotic genes during mitotic growth
RRG7	YOR305W	-0.623319	1.07633	-0.227938	-1.36727	2.61239	-3.67074	-0.30722	-3.37873		-1.86488	0.898965	-1.74683	2.79158	-1.10176	Protein of unknown function; green fluorescent protein (GFP)-fusion protein localizes to the mitochondrion; deletion confers sensitivity to 4-(N-(S-glutathionylacetyl)amino) phenylarsenoxide (GSAO); YOR305W is not an essential gene
PRO2	YOR323C	0.726666	-3.84109	-4.14759	0.492913	0.560808	1.7742	-0.303841	-0.949299	-0.911395	0.377084	-1.23727	-0.190152	-0.47896	0.204315	Gamma-glutamyl phosphate reductase, catalyzes the second step in proline biosynthesis
MIP1	YOR330C	0.764752	-0.0166459	0.776713	-1.67566	1.8756	-3.43816	-0.201037	-3.31693	-0.269333	-2.07003	0.320251	-0.675933	3.7386	-0.291204	Catalytic subunit of the mitochondrial DNA polymerase; conserved C-terminal segment is required for the maintenance of mitochondrial genome; related to human POLG, which has been associated with mitochondrial diseases
	YOR331C	-2.99486	1.28501	-5.06384	-3.19649	-0.389163	1.32135	-7.7967	0.412887	0.353445	2.36652	-2.38446	-6.74073	-0.860321	-3.49508	Dubious open reading frame unlikely to encode a protein, based on available experimental and comparative sequence data; open reading frame overlaps the verified gene VMA4/YOR332W
RPS12	YOR369C	0.242769	-2.23656	-2.11053	-1.65204	0.180769	-0.22689	0.570319	2.66253	-1.2485	1.23716	-0.826051	-0.390884	5.70204	-2.74043	Protein component of the small (40S) ribosomal subunit; has similarity to rat ribosomal protein S12
SNF8	YPL002C	1.98078	4.43973	1.29361	-3.25633	0.294878	-3.6669	0.294444	2.04691	0.830438	2.8242	-1.55444	-2.79204	-1.39178	-1.40542	Component of the ESCRT-II complex, which is involved in ubiquitin-dependent sorting of proteins into the endosome; appears to be functionally related to SNF7; involved in glucose derepression
SUV3	YPL029W	-0.0267928	0.162354	2.14823	0.0364835	0.722184	-3.49532	-0.556498	-3.13461	-0.321386	-0.235872	0.513964	0.926421	0.495813	0.304527	ATP-dependent RNA helicase, component of the mitochondrial degradosome along with the RNase Dss1p; the degradosome associates with the ribosome and mediates turnover of aberrant or unprocessed RNAs
VPS16	YPL045W	4.87045	5.72699	-8.18123	-3.81919	-1.96912	-1.31018	-5.80072	6.49349	-4.30355	2.38664	-2.57391	-3.45503	-1.91379	-4.9045	Subunit of the vacuole fusion and protein sorting HOPS complex and the CORVET tethering complex; part of the Class C Vps complex essential for membrane docking and fusion at Golgi-to-endosome and endosome-to-vacuole protein transport stages
GRX5	YPL059W	-0.208683	10.5299	3.42599	0.173506	0.141952	-0.345892	2.80148	-0.607229	-4.43584	-2.74541	10.4574	2.10466	-0.474104	0.214239	Hydroperoxide and superoxide-radical responsive glutathione-dependent oxidoreductase; mitochondrial matrix protein involved in the synthesis/assembly of iron-sulfur centers; monothiol glutaredoxin subfamily member along with Grx3p and Grx4p
VPS28	YPL065W	2.07023	4.0188	1.57891	0.721495	-1.28387	-1.12749	2.25802	3.2092	-0.159484	6.91433	-1.48525	0.583214	-0.26786	-0.549067	Component of the ESCRT-I complex (Stp22p, Srn2p, Vps28p, and Mvb12p), which is involved in ubiquitin-dependent sorting of proteins into the endosome; conserved C-terminal domain interacts with ESCRT-III subunit Vps20p
BRO1	YPL084W	5.94533	4.61565	-0.172734	-0.696249	-0.510214	-4.97903	-0.992813	1.85909	0.946688	-2.39725	0.105539	-0.924955	1.21088	0.0816538	Cytoplasmic class E vacuolar protein sorting (VPS) factor that coordinates deubiquitination in the multivesicular body (MVB) pathway by recruiting Doa4p to endosomes
MSD1	YPL104W	-2.60608	-0.106366	2.09814	-0.563926	0.875974	-3.33306	1.947	-2.15683	-0.649102	-0.0467763	0.54452	1.2402	0.137988	-0.268403	Mitochondrial aspartyl-tRNA synthetase, required for acylation of aspartyl-tRNA; yeast and bacterial aspartyl-, asparaginyl-, and lysyl-tRNA synthetases contain regions with high sequence similarity, suggesting a common ancestral gene
SSE1	YPL106C	-0.0665349	-5.16182	-5.21539	-0.051369	-0.931298	-0.42872	-0.63433	-1.11176	-0.721487	-0.229311	-1.73503	-0.706896	0.106366	1.44064	ATPase that is a component of the heat shock protein Hsp90 chaperone complex; binds unfolded proteins; member of the heat shock protein 70 (HSP70) family; localized to the cytoplasm
CBC2	YPL178W	1.36976	-2.34071	-0.731969	0.835625	-2.20679	-0.209198	-0.0110421	1.5618	-2.71368	-0.228476	0.0152862	0.429883	7.93899	1.45378	Small subunit of the heterodimeric cap binding complex that also contains Sto1p, component of the spliceosomal commitment complex; interacts with Npl3p, possibly to package mRNA for export from the nucleus; contains an RNA-binding motif
PPQ1	YPL179W	1.83171	-0.149457	-0.553676	1.63421	0.326082	0.728898	19.503	1.26039	0.12407	-0.508012	5.17267	5.70749	2.10908	0.971018	Putative protein serine/threonine phosphatase; null mutation enhances efficiency of translational suppressors
	YPL183W	0.89576	-3.04757	-1.9171	-1.643	-0.0871506	-0.717668	1.15761	3.93573	-1.26319	1.32795	0.442557	1.0809	4.71323	0.833946	.
VMA11	YPL234C	-0.754354	1.03481	-3.29772	1.19424	0.46093	-0.34361	-5.71082	0.492932	1.54182	2.11842		-6.067	-0.0905024	0.318998	Vacuolar ATPase V0 domain subunit c', involved in proton transport activity; hydrophobic integral membrane protein (proteolipid) containing four transmembrane segments; N and C termini are in the vacuolar lumen
CIN2	YPL241C	1.30621	3.63636	0.493291	-1.01186	0.123084	-0.0366382	0.785959	2.02291	1.96217	-1.80211	1.29223	1.65113	1.96621	1.26618	GTPase-activating protein (GAP) for Cin4p; tubulin folding factor C involved in beta-tubulin (Tub2p) folding; mutants display increased chromosome loss and benomyl sensitivity; deletion complemented by human GAP, retinitis pigmentosa 2
HFI1	YPL254W	1.07287	0.659889	1.50667	-0.362288	-0.367603	3.30328	-0.0937617	0.23481	5.24391	-7.13139	-0.784406	-0.0843649	1.41017	1.43331	Adaptor protein required for structural integrity of the SAGA complex, a histone acetyltransferase-coactivator complex that is involved in global regulation of gene expression through acetylation and transcription functions
	YPL264C	2.82734	4.15675	-0.330389	-0.745164	0.804849	0.272119	1.86726	3.25418	2.52894	-4.45881	2.78953	2.38134	2.51471	0.434466	Putative membrane protein of unknown function; physically interacts with Hsp82p; YPL264C is not an essential gene
REC8	YPR007C	1.25342	4.71419	0.439545	-2.77378	-0.120053	-0.710285	0.473911	1.30774	-0.393628	-2.95023	2.94492	0.193021	1.37077	-2.32912	Meiosis-specific component of sister chromatid cohesion complex; maintains cohesion between sister chromatids during meiosis I; maintains cohesion between centromeres of sister chromatids until meiosis II; homolog of S. pombe Rec8p
ATH1	YPR026W	-0.321897	-0.310243	-0.455933	-2.38669	0.579892	-0.778741	1.4947	0.940493	-0.669602	-1.37618	-0.625412	1.1337	12.5219	1.57121	Acid trehalase required for utilization of extracellular trehalose
VMA13	YPR036W	-0.920689	0.83938	-6.06001	0.560263	0.3492	-1.03085	-2.62357	-3.77334	4.32176	0.568868	-2.66702	-4.51427	0.427054	1.01102	Subunit H of the eight-subunit V1 peripheral membrane domain of the vacuolar H+-ATPase (V-ATPase), an electrogenic proton pump found throughout the endomembrane system; serves as an activator or a structural stabilizer of the V-ATPase
	YPR039W	0.967751	4.10775	0.967956	0.896625	0.853895	-0.155695	-0.36773	1.56337	3.07606	-0.999099	0.97058	-0.776203	0.427184	-1.03153	Dubious open reading frame unlikely to encode a protein, based on available experimental and comparative sequence data; partially overlaps the verified non essential genes ERV2/YPR037C and TIP41/YPR040W
ATG11	YPR049C	0.996956	-0.931114	-0.787648	0.475304	1.30807	-0.591847	-4.19796	-0.302717	0.206183	0.740451	-2.41073	-3.19497	-0.218669	1.02219	Adapter protein for pexophagy and the cytoplasm-to-vacuole targeting (Cvt) pathway; directs receptor-bound cargo to the phagophore assembly site (PAS) for packaging into vesicles; required for recruiting other proteins to the (PAS)
ARO7	YPR060C	0.886892	3.98814	2.01757	-0.789529	0.828191	-0.18428	-0.107983	1.10608	-0.114658	-2.3973	2.76201	0.0797101	1.67863	-0.45933	Chorismate mutase, catalyzes the conversion of chorismate to prephenate to initiate the tyrosine/phenylalanine-specific branch of aromatic amino acid biosynthesis
	YPR064W	-3.68589	2.70553	0.293021	-4.68373	0.214287	-0.364687	-1.30642	0.581475	0.684161	0.161267	5.75202	0.115559	0.782725	-0.575064	Dubious open reading frame unlikely to encode a functional protein, based on available experimental and comparative sequence data
MED1	YPR070W	1.58862	-3.52852	-1.95546	-1.1194	-0.156181	-1.28025	-0.343547	-0.896916	4.33762	-0.635767	-3.05996	-1.12681	-0.302791	-0.717109	Subunit of the RNA polymerase II mediator complex; associates with core polymerase subunits to form the RNA polymerase II holoenzyme; essential for transcriptional regulation
MDM36	YPR083W	-3.35255	1.00913	2.4329	-4.42468	-2.57738	3.71535	2.50716	0.865925	-0.0327866	-0.0891319	-1.04549	3.09195	-1.73642	-3.00453	Protein required for normal mitochondrial morphology and inheritance
VPS69	YPR087W	-2.8886	-4.97949	-2.97296	0.292709	-1.75188	2.34973	-1.53472	1.66311	0.0177487	-0.0388114	-1.44489	1.19448	-0.326252	0.522275	Dubious open reading frame, unlikely to encode a protein; not conserved in closely related Saccharomyces species; 85% of ORF overlaps the verified gene SRP54; deletion causes a vacuolar protein sorting defect
	YPR099C	-4.64483	-1.77017	-8.0378	0.14201	-1.17091	-2.23979	-6.21429	-3.5405	-1.00542	3.42581	-3.16318	-6.40748	-0.345767	-0.660469	Dubious open reading frame unlikely to encode a protein, based on available experimental and comparative sequence data; partially overlaps the verified gene MRPL51/YPR100W
RRG8	YPR116W	-1.11366	0.202375	2.30279	-0.959047	0.665278	-3.3589	1.58793	-2.12459	-0.140688	-0.044965	0.711479	0.300012	1.2059	-1.07437	Putative protein of unknown function; null mutation results in a decrease in plasma membrane electron transport
CTR1	YPR124W	0.724051	1.07224	0.0571533	-2.31999	1.68605	-1.89155	-1.33376	-2.16286	10.3692	1.55537	1.28331	-1.74816	0.10703	0.0644644	High-affinity copper transporter of the plasma membrane, mediates nearly all copper uptake under low copper conditions; transcriptionally induced at low copper levels and degraded at high copper levels
NAT3	YPR131C	-0.523464	4.85835	2.52922	-0.660065	0.779902	2.06578	3.56073	0.831232	2.67761	-2.65546	0.709971	2.38793	-2.21001	0.651203	Catalytic subunit of the NatB N-terminal acetyltransferase, which catalyzes acetylation of the amino-terminal methionine residues of all proteins beginning with Met-Asp or Met-Glu and of some proteins beginning with Met-Asn or Met-Met
ASN1	YPR145W	1.19993	3.77	1.44917	-0.0110815	0.749034	-0.872392	1.03766	0.645278	0.182048	-0.711778	2.06838	0.603718	1.2264	-0.0822783	Asparagine synthetase, isozyme of Asn2p; catalyzes the synthesis of L-asparagine from L-aspartate in the asparagine biosynthetic pathway
NCA2	YPR155C	-2.92413	4.28082	1.30463	-0.0316267	-1.81649	-0.679521	0.383753	0.22066	-0.272809	-0.818127	0.50176	-0.921045	0.176678	-3.49081	Protein involved in regulation of mitochondrial expression of subunits 6 (Atp6p) and 8 (Atp8p) of the Fo-F1 ATP synthase; functions with Nca3p
GPH1	YPR160W	2.55318	4.0967	-1.71019	0.674316	1.0832	-4.02352	-0.73319	1.48994	0.556903	1.76587	-2.46772	-2.12348	0.411907	-1.08512	Non-essential glycogen phosphorylase required for the mobilization of glycogen, activity is regulated by cyclic AMP-mediated phosphorylation, expression is regulated by stress-response elements and by the HOG MAP kinase pathway
	YPR170C	1.25211	4.45173	1.03955	-0.22524	1.16964	-0.469145	0.657786	1.60704	2.91701	-2.58447	2.55269	0.00167099	0.574693	-0.355998	Dubious open reading frame unlikely to encode a protein, based on available experimental and comparative sequence data; partially overlaps the dubious ORFs YPR169W-A and YPR170W-B
	YPR172W	1.34961	4.79347	-0.0341639	-0.268911	0.709989	-0.569756	0.130852	1.04122	2.0639	-2.24772	2.11692	0.128969	0.229116	-0.849153	Protein of unknown function, transcriptionally activated by Yrm1p along with genes involved in multidrug resistance
VPS4	YPR173C	1.39904	4.80671	-0.597487	0.277317	-2.19087	-1.81276	-1.84592	2.91184	-0.503148	0.889525	0.707758	-3.06677	-0.838333	-1.10593	AAA-ATPase involved in multivesicular body (MVB) protein sorting, ATP-bound Vps4p localizes to endosomes and catalyzes ESCRT-III disassembly and membrane release; ATPase activity is activated by Vta1p; regulates cellular sterol metabolism
OPT2	YPR194C	3.91014	6.51516	-0.465268	0.72104	0.602648	0.0203443	-1.09851	2.45958	1.04854	-0.208351	2.78192	-2.16007	-0.525542	-2.90877	Oligopeptide transporter; member of the OPT family, with potential orthologs in S. pombe and C. albicans
	YPR195C	1.43857	4.80292	1.16638	-0.11981	0.285362	-0.394178	0.371137	1.39088	2.41001	-2.5295	2.55227	0.289018	0.256993	-2.25189	Dubious open reading frame unlikely to encode a protein, based on available experimental and comparative sequence data
	YPR196W	1.24211	4.5039	1.7026	-1.61301	1.07276	-0.0351846	1.03501	1.69458	1.28426	-2.50477	2.06214	1.248	0.846284	-2.69337	Putative maltose activator
SGE1	YPR198W	1.54704	4.26901	0.724885	0.699735	-2.38104	-0.0996126	-0.590737	1.99447	2.15902	-1.73539	1.93519	0.137442	-0.417995	-0.807493	Plasma membrane multidrug transporter of the major facilitator superfamily, acts as an extrusion permease; partial multicopy suppressor of gal11 mutations

## Sheet: Table S2
name	gene	Ca44	Cd111	Co59	Cu65	Fe57	K39	Mg25	Mn55	Mo95	Na23	Ni60	P31	S34	Zn66	description
CHS2	YBR038W	1.60348	-0.739616	-2.41191	0.255684	-3.93476	-1.07346	-0.13467	5.20928	-0.200509	0.492552	-3.03698	-0.45062	3.38758	-1.46832	Chitin synthase II, requires activation from zymogenic form in order to catalyze the transfer of N-acetylglucosamine (GlcNAc) to chitin; required for the synthesis of chitin in the primary septum during cytokinesis
HCA4	YJL033W	0.46944	-0.309426	0.669392	0.241297	-4.28754	-1.03243	0.0230968	2.09188	0.117763	-0.610725	-1.50155	-0.311574	-0.447571	-0.965938	Putative nucleolar DEAD box RNA helicase; high-copy number suppression of a U14 snoRNA processing mutant suggests an involvement in 18S rRNA synthesis
MTR4	YJL050W	0.68149	-1.78786	1.0783	1.87883	-3.60877	-1.60282	-2.05563	1.84549	0.491676	-2.24738	-2.93948	0.243188	3.11145	-1.92654	ATP-dependent 3'-5' RNA helicase, involved in nuclear RNA processing and degredation both as a component of the TRAMP complex and in TRAMP independent processes; member of the Dead-box family of helicases
RRN6	YBL014C	-0.266326	1.11169	1.37562	0.804444	0.95925	-1.40149	-1.45445	-5.15193	-1.8803	-4.62693	0.955732	-0.477654	2.51097	0.0110302	Component of the core factor (CF) rDNA transcription factor complex; CF is required for transcription of 35S rRNA genes by RNA polymerase I and is composed of Rrn6p, Rrn7p, and Rrn11p
RXT2	YBR095C	-3.15591	5.33628	1.57341	1.39969	-0.139607	0.833198	-0.76848	-3.72631	-4.00536	-3.56323	-2.55695	-1.72149	-0.224149	-1.49956	Subunit of the histone deacetylase Rpd3L complex; possibly involved in cell fusion and invasive growth
VPS15	YBR097W	-1.95027	0.393536	-0.126721	0.268194	-2.40511	-3.34759	-3.54087	-6.98959	-2.69218	-5.96061	-0.634624	-2.95405	0.587366	-1.3809	Myristoylated serine/threonine protein kinase involved in vacuolar protein sorting; functions as a membrane-associated complex with Vps34p; active form recruits Vps34p to the Golgi membrane; interacts with the GDP-bound form of Gpa1p
TEF2	YBR118W	-2.15893	0.517454	1.13335	0.397581	0.459758	-2.82246	-3.20345	-7.54137		-5.7968	1.58021	-3.51115	0.825902	-0.861754	Translational elongation factor EF-1 alpha; also encoded by TEF1; functions in the binding reaction of aminoacyl-tRNA (AA-tRNA) to ribosomes
MCD1	YDL003W	-0.660225	1.88191	1.7622	0.947915	0.0950638	0.306497	0.0600871	-0.719319	5.01208	-3.43235	1.0844	0.110475	-3.95369	1.21262	Essential subunit of the cohesin complex required for sister chromatid cohesion in mitosis and meiosis; apoptosis induces cleavage and translocation of a C-terminal fragment to mitochondria; expression peaks in S phase
NUS1	YDL193W	-3.90482	-1.83215	0.982219	-0.244741	0.642526	-1.26644	-6.21769	-11.4139		-8.31201	0.141196	-4.24004	-2.1802	-0.144246	Putative prenyltransferase, required for cell viability; proposed to be involved in protein trafficking because tet-repressible mutant shows accumulation of hypoglycosylated forms of CPY
RSP5	YER125W	4.04863	-0.56619	-0.129861	-0.978533	-2.96074	-3.51258	-1.20559	0.582271	-0.829806	0.782628	-2.9233	-0.423229	1.77054	0.314	Ubiquitin-protein ligase involved in ubiquitin-mediated protein degradation; functions in multivesicular body sorting, heat shock response and ubiquitylation of arrested RNAPII; contains a hect (homologous to E6-AP carboxyl terminus) domain
SRM1	YGL097W	-0.533539	-0.185189	-0.0847846	-0.728997	0.156589	1.64222	-1.97797	0.364265	-1.31028	-7.22412	-1.76955	-0.0185098	-1.57506	-0.982959	Nucleotide exchange factor for Gsp1p, localizes to the nucleus, required for nucleocytoplasmic trafficking of macromolecules; suppressor of the pheromone response pathway; potentially phosphorylated by Cdc28p
TAF6	YGL112C	0.52165	3.92089	1.28943	0.845396	1.21763	-1.07966	3.31836	-2.82121	-2.08457	-2.57417	-1.66351	1.10626	0.282998	-0.689021	Subunit (60 kDa) of TFIID and SAGA complexes, involved in transcription initiation of RNA polymerase II and in chromatin modification, similar to histone H4
INO80	YGL150C	-0.498398	1.96873	1.18021	0.898986	-0.00937141	0.572553	-0.135542	-1.58767	4.58724	-2.64954	1.25435	0.97754	-3.9488	-1.373	ATPase, subunit of a complex containing actin and several actin-related proteins that has chromatin remodeling activity and 3' to 5' DNA helicase activity in vitro; has a role in modulating stress gene transcription
BCY1	YIL033C	0.898783	1.26467	-0.659734	-1.64133	-0.819732	-1.01044	-5.09504	-3.16793	-3.34742	-4.93505	-2.89455	-2.03629	-2.74172	-1.55235	Regulatory subunit of the cyclic AMP-dependent protein kinase (PKA), a component of a signaling pathway that controls a variety of cellular processes, including metabolism, cell cycle, stress response, stationary phase, and sporulation
MET30	YIL046W	-1.50997	1.13317	-0.941164	-0.685623	-4.45082	1.59917	-3.64558	0.0999773	-2.33767	-4.55279	-0.741861	-1.90668	-1.78295	0.826334	F-box protein containing five copies of the WD40 motif, controls cell cycle function, sulfur metabolism, and methionine biosynthesis as part of the ubiquitin ligase complex; interacts with and regulates Met4p, localizes within the nucleus
CCT7	YJL111W	3.96372	-2.09838	-3.01077	-0.607503	1.13712	1.76291	1.63991	-1.51822	-0.21323	-1.35275	-0.990501	1.92819	3.13696	-0.901348	Subunit of the cytosolic chaperonin Cct ring complex, related to Tcp1p, required for the assembly of actin and tubulins in vivo
CDC8	YJR057W	-0.283071	1.74291	0.49164	0.0679696	0.671419	-0.187021	-0.830973	-2.8286	4.61056	-2.42289	0.244701	-0.643708	-3.39125	-2.84132	Thymidylate and uridylate kinase, functions in de novo biosynthesis of pyrimidine deoxyribonucleotides; converts dTMP to dTDP and dUMP to dUTP; essential for mitotic and meiotic DNA replication; homologous to S. pombe Tmp1p
MPE1	YKL059C	-0.869771	1.03102	0.252802	1.13427	0.197165	1.15538	-0.62205	-0.824782	4.11165	-1.16879	-2.64269	1.88981	-3.23815	0	Essential conserved subunit of CPF (cleavage and polyadenylation factor), plays a role in 3' end formation of mRNA via the specific cleavage and polyadenylation of pre-mRNA, contains a putative RNA-binding zinc knuckle motif
NOP56	YLR197W	-0.779785	-0.5086	-0.458158	1.99973	0.630595	3.89416	-3.35827	0.607484	-2.30648	-3.66992	-1.09924	0.560152	-1.00858	1.31353	Essential evolutionarily-conserved nucleolar protein component of the box C/D snoRNP complexes that direct 2'-O-methylation of pre-rRNA during its maturation; overexpression causes spindle orientation defects
UTP14	YML093W	-0.599435	4.35382	1.84834	0.368564	-0.221239	1.77417	2.44716	-0.475976	-2.42314	-0.167396	1.77857	1.74356	0.493475	1.68186	Subunit of U3-containing Small Subunit (SSU) processome complex involved in production of 18S rRNA and assembly of small ribosomal subunit
FOL3	YMR113W	0.427031	0.749901	0.417894	0.37643	-3.94852	-1.09284	1.64734	2.5398	1.50539	-0.647642	0.71668	1.43868	-0.108101	-0.175354	Dihydrofolate synthetase, involved in folic acid biosynthesis; catalyzes the conversion of dihydropteroate to dihydrofolate in folate coenzyme biosynthesis
LST8	YNL006W	0.240372	1.49654	0.363293	-0.264867	-3.57076	-0.838889	-1.27314	-1.21035	2.79728	-2.14748	-1.53257	0.613931	-3.92873	-0.65166	Protein required for the transport of amino acid permease Gap1p from the Golgi to the cell surface; component of the TOR signaling pathway; associates with both Tor1p and Tor2p; contains a WD-repeat
GCD10	YNL062C	2.51382	1.5908	1.40331	-0.734719	-2.40084	-1.59741	0.234407	7.29381	0.886081	-1.88227	2.9108	0.853098	1.50932	0.0816798	Subunit of tRNA (1-methyladenosine) methyltransferase with Gcd14p, required for the modification of the adenine at position 58 in tRNAs, especially tRNAi-Met; first identified as a negative regulator of GCN4 expression
DBP2	YNL112W	3.14425	0.712673	1.61578	0.952361	-1.87277	-1.59105	0.712596	4.48691	1.4688	-1.08587	0.267407	1.35583	2.72352	0.161036	Essential ATP-dependent RNA helicase of the DEAD-box protein family, involved in nonsense-mediated mRNA decay and rRNA processing
CLA4	YNL298W	0.547289	-0.806367	1.06966	0.813449	-3.81833	-0.906488	-1.71456	-0.148733	-1.31175	-0.528097	-2.40315	-0.890058	0.608469	0.307499	Cdc42p-activated signal transducing kinase of the PAK (p21-activated kinase) family, which also includes Ste20p and Skm1p; involved in septin ring assembly, vacuole inheritance, and cytokinesis; phosphorylates septins Cdc3p and Cdc10p
RPL25	YOL127W	2.5626	4.40156	1.78032	-0.919922	-3.2001	-1.4247	6.73758	-1.70684	-0.364344	-3.61553	-1.08317	2.61407	2.30601	0.786361	Primary rRNA-binding ribosomal protein component of the large (60S) ribosomal subunit, has similarity to E. coli L23 and rat L23a ribosomal proteins; binds to 26S rRNA via a conserved C-terminal motif
ALR1	YOL130W	1.97119	1.46778	0.375074	0.119575	0.670171	-2.80067	-3.245	3.6579	2.54516	1.81564	-0.289769	-0.841828	2.81568	0.0810953	Plasma membrane Mg(2+) transporter, expression and turnover are regulated by Mg(2+) concentration; overexpression confers increased tolerance to Al(3+) and Ga(3+) ions
MRS6	YOR370C	2.28704	0.135957	1.25256	0.215662	1.67108	0.700802	-1.26082	0.437647	1.23272	0.115113	1.06109	-0.409719	0.719564	3.75957	Rab escort protein, forms a complex with the Ras-like small GTPase Ypt1p that is required for the prenylation of Ypt1p by protein geranylgeranyltransferase type II (Bet2p-Bet4p); sequence similarity to mammalian choroideraemia gene
COP1	YDL145C	-0.530272	0.842247	-0.188719	1.21036	-0.647248	0.0834396	4.41398	-2.32341	0.106263	2.05343	0.133155	1.80235	-0.2522	-1.41081	Alpha subunit of COPI vesicle coatomer complex, which surrounds transport vesicles in the early secretory pathway
	YDR187C	-0.308562	1.16546	-0.823043	-1.91185	1.2326	1.81397	3.87988	-0.238334	0.0839193	-0.521543	-0.633977	2.41015	0.423153	1.18932	Dubious open reading frame unlikely to encode a protein, based on available experimental and comparative sequence data; partially overlaps the verified, essential ORF CCT6/YDR188W
CCT6	YDR188W	-0.558863	0.294561	-0.148289	0.455905	1.14527	1.53392	5.2032	-0.216349	0.846991	0.637437	0.577269	2.84436	0.56662	1.66779	Subunit of the cytosolic chaperonin Cct ring complex, related to Tcp1p, essential protein that is required for the assembly of actin and tubulins in vivo; contains an ATP-binding motif
FUR1	YHR128W	-0.844266	0.196469	0.476133	0.260615	-3.78925	0.421803	0.773031	-0.576449	-1.00893	1.41491	-1.35573	1.10905	-0.517474	-1.53369	Uracil phosphoribosyltransferase, synthesizes UMP from uracil; involved in the pyrimidine salvage pathway
GSP1	YLR293C	-1.20143	4.13184	3.15201	0.751761	0.805729	1.73352	1.16968	0.103693	0.0273443	0.352091	1.49923	1.30471	0.0242358	1.09423	Ran GTPase, GTP binding protein (mammalian Ranp homolog) involved in the maintenance of nuclear organization, RNA processing and transport; regulated by Srm1p, Rna1p, Yrb1p, Yrb2p, Yrp4p, Yrb30p, Cse1p and Kap95p; yeast Gsp2p homolog
RET3	YPL010W	-1.52826	3.65861	0.54636	1.66573	0.717262	1.70006	2.98656	-1.12724	-0.829807	-0.687374	1.52163	1.86045	-0.519879	1.18935	Zeta subunit of the coatomer complex (COPI), which coats Golgi-derived transport vesicles; involved in retrograde transport between Golgi and ER
ARP7	YPR034W	0.505378	-0.248322	-1.03719	2.82377	-3.14748	-1.15997	-1.65264	3.70894	-0.85666	-1.58021	-2.91458	-0.750549	-1.18394	-3.34376	Component of both the SWI/SNF and RSC chromatin remodeling complexes; actin-related protein involved in transcriptional regulation

## Sheet: Table S3
name	gene	As75	Ca44	Cd111	Cl35	Co59	Cu65	Fe57	K39	Mg25	Mn55	Mo95	Na23	Ni60	P31	S34	Se82	Zn66	description
COX2	Q0250	-1.72426	4.61628	-1.55053	-1.23629	-1.61823	4.00458	1.09828	1.9117	0.72409	-1.1409	0.644447		0.395442	1.57267	0.753422	1.42549	-0.0988498	Subunit II of cytochrome c oxidase, which is the terminal member of the mitochondrial inner membrane electron transport chain; one of three mitochondrially-encoded subunits
	TORF22	-0.429401	0.707416	0.612668	0.860075	0.979286	2.69241	0.905313	0.285464	0.59069	-0.95265		1.35616	1.99053	0.52596	-1.11134	-0.777692	-4.09127
	TORF30	-0.485226	3.99272	0.808953	1.48735	-0.462675	0.471177	-0.900593	1.05578	-0.487039	0.0403148			0.259396	0.317629	-0.674567	-0.788664	0.91349
	TORF36	1.18693	0.213139	0.983733	1.0078	1.32381	0.79864	1.56227	0.28528	1.1156	-0.731441			0.892753	0.757502	1.37552	-0.917035	-4.74838
MDM10	YAL010C	0.402141	1.60269	0.401875	-0.259667	-0.413606	-0.522136	-0.265433	-0.520089	0.563878	-0.294418		4.21517	-0.896021	0.182403	1.7625	2.16755	0.370316	Subunit of both the Mdm10-Mdm12-Mmm1 complex and the mitochondrial sorting and assembly machinery (SAM complex); functions in both the general and Tom40p-specific pathways for import and assembly of outer membrane beta-barrel proteins
TPD3	YAL016W	0.271514	1.25699	0.349406	-4.13184	0.925645	-0.954221	-0.0126894	-0.0919818	1.29858	1.23047			1.95031	0.570299	0.194106	-0.759174	0.0480047	Regulatory subunit A of the heterotrimeric protein phosphatase 2A, which also contains regulatory subunit Cdc55p and either catalytic subunit Pph21p or Pph22p; required for cell morphogenesis and for transcription by RNA polymerase III
SAW1	YAL027W	-0.380432	2.30532	-0.341483	-5.67267	-0.566941	0.132091	-2.26889	-1.40726	0.0156945	-0.229959	0.12528		-0.845493	-0.254763	-0.696155	-0.820806	-0.101957	Catalyzes 3'-nonhomologous tail removal of Rad1p/Rad10p-dependent single-strand annealing recombination intermediates; green fluorescent protein (GFP)-fusion protein localizes to the nucleus; YAL027W is a non-essential gene
SNC1	YAL030W	-0.374081	2.51597	2.47088	1.6568	1.88345	2.58169	1.64582	0.575948	2.13085	0.0849692		0.865813	0.825968	1.38871	-0.349453	-0.249427	-5.14334	Vesicle membrane receptor protein (v-SNARE) involved in the fusion between Golgi-derived secretory vesicles with the plasma membrane; proposed to be involved in endocytosis; member of the synaptobrevin/VAMP family of R-type v-SNARE proteins
MTW1	YAL034W-A	1.46456	-0.489381	-0.813716	3.06877	-0.699743	-0.368881	3.79221	-0.0808059	1.5786	-1.78679			0.0621478	0.735831	0.911731	0.982538	-5.47626	Essential component of the MIND kinetochore complex (Mtw1p Including Nnf1p-Nsl1p-Dsn1p) which joins kinetochore subunits contacting DNA to those contacting microtubules; critical to kinetochore assembly
PAU8	YAL068C	0.999813	-2.40029	2.14957		3.48883	-0.00153436	0.96531	2.78805	4.08304	1.83203			2.54124	3.2764	1.37773	0.279507	-2.74984	Hypothetical protein
ERP1	YAR002C-A	-0.336403	4.72486	-0.126	1.43019	0.454942	1.37401	-0.890491	-1.06634	-0.491753	0.519054	-2.53744		1.34888	0.557475	1.61164	-0.27168	2.17148	Protein that forms a heterotrimeric complex with Erp2p, Emp24p, and Erv25p; member, along with Emp24p and Erv25p, of the p24 family involved in ER to Golgi transport and localized to COPII-coated vesicles
	YAR023C	1.08535	1.49439	2.88778	-5.84158	3.40828	2.45473	0.273656	2.51622	3.13109	2.31064			2.05855	2.70892	1.94033	2.20959	5.81863	Putative integral membrane protein, member of DUP240 gene family
PHO11	YAR071W	-1.13908	-0.137556	1.53562	-0.061163	0.636261	1.79183	-0.794005	0.0618157	2.40811	-0.785104		0.0986469	0.492708	1.77722	-2.49691	-0.200036	-6.02405	One of three repressible acid phosphatases, a glycoprotein that is transported to the cell surface by the secretory pathway; induced by phosphate starvation and coordinately regulated by PHO4 and PHO2
IMD1	YAR073W	-2.79263	5.25277	-0.0792459	-1.59451	0.596147	-0.514108	-0.254222	2.81172	1.47509	-0.354725		2.17005	2.83389	2.65599	1.5335	1.25669	-0.166362	Nonfunctional protein with homology to IMP dehydrogenase; probable pseudogene, located close to the telomere; is not expressed at detectable levels; YAR073W and YAR075W comprise a continuous reading frame in some strains of S. cerevisiae
ALK2	YBL009W	0.386298	-0.00446702	0.976598	-4.13448	1.67668	-0.11123	-0.362859	-0.564323	1.92711	1.23485			2.3164	0.62855	0.191836	-1.08303	-3.22307	Protein kinase; accumulation and phosphorylation are periodic during the cell cycle; phosphorylated in response to DNA damage; contains characteristic motifs for degradation via the APC pathway; similar to Alk1p and to mammalian haspins
LSM2	YBL026W	0.70738	-2.09114	-2.47819	-1.25781	-1.91502	-1.67119	-0.317128	-0.00995314	-0.684985	-0.731388		4.4213	-0.233395	0.288088	0.585691	1.95406	0.727428	Lsm (Like Sm) protein; part of heteroheptameric complexes (Lsm2p-7p and either Lsm1p or 8p): cytoplasmic Lsm1p complex involved in mRNA decay; nuclear Lsm8p complex part of U6 snRNP and possibly involved in processing tRNA, snoRNA, and rRNA
COR1	YBL045C	-0.27443	-0.767991	-0.184063	0.640475	1.18557	2.57911	-0.861092	0.107725	0.794743	-1.40626		0.675716	0.967765	0.464832	-1.32485	-1.28173	-4.99934	Core subunit of the ubiquinol-cytochrome c reductase complex (bc1 complex), which is a component of the mitochondrial inner membrane electron transport chain
	YBL053W	0.270269	3.28719	0.931094	-6.66697	0.597201	0.763236	-3.37354	0.219587	0.973363	2.85549			0.979605	-0.0406106	0.31964	0.501544	-4.63692	Dubious open reading frame unlikely to encode a protein, based on available experimental and comparative sequence data
	YBL071C	-1.30261	-1.12983	-0.618694	-0.396373	0.612604	0.659835	1.08019	0.0887964	2.09459	-1.09622			-0.627139	0.528199	0.0360882	-0.518094	-5.4088	Dubious open reading frame, predicted protein contains a peroxisomal targeting signal
	YBL094C	-0.383583	0.319891	-0.602171	-4.85905	-0.803237	-0.245917	-0.904283	-1.21075	-0.42015	0.398358	-0.284043		-0.374926	-0.628951	-0.601395	-0.980574	-0.917074	Dubious open reading frame unlikely to encode a protein, based on available experimental and comparative sequence data; partially overlaps uncharacterized ORF YBL095W
COQ1	YBR003W	-0.602541	-0.444058	0.468862	1.20146	0.452043	1.85519	0.96438	-0.123827	1.56244	-0.369227		1.87436	1.49961	1.17219	0.472871	0.070673	-6.35325	Hexaprenyl pyrophosphate synthetase, catalyzes the first step in ubiquinone (coenzyme Q) biosynthesis
YPK3	YBR028C	-0.215712	2.54748	-1.00708	-5.52097	-0.802171	0.593889	-1.30342	-1.38993	-0.0616756	-0.177855	0.0916426	2.00657	-0.944673	-0.293156	0.256104	-0.785407	-1.04972	Putative protein kinase, possible substrate of cAMP-dependent protein kinase (PKA)
	YBR056W	-0.376465	0.456805	1.10836	-5.30757	0.225035	-0.908786	0.190256	0.288657	0.799369	1.96019			0.305957	0.772326	1.18934	-1.02464	1.47873	Putative cytoplasmic protein of unknown function
TFC1	YBR123C	0.301717	2.13215	-0.756966	-6.06864	-0.545801	0.357456	0.793471	-1.20123	0.654321	0.323634	1.01553		-0.292308	-0.315032	-0.55914	-0.799732	-0.195544	One of six subunits of the RNA polymerase III transcription initiation factor complex (TFIIIC); part of the TauA globular domain of TFIIIC that binds DNA at the BoxA promoter sites of tRNA and similar genes; human homolog is TFIIIC-63
TPS1	YBR126C	-1.33104	0.942019	-0.603054	-3.82568	-0.209064	0.343121	-1.7883	-0.608752	1.54002	-0.368539	-2.49357	0.591048	0.317027	-0.100903	0.0844195	-1.13585	-3.71891	Synthase subunit of trehalose-6-phosphate synthase/phosphatase complex, which synthesizes the storage carbohydrate trehalose; also found in a monomeric form; expression is induced by the stress response and repressed by the Ras-cAMP pathway
CDC28	YBR160W	0.19475	-0.404301	0.767817	1.52325	2.79599	0.673692	-0.152999	0.254748	1.51731	1.0078		-0.161915	2.61542	0.701153	-0.620154	1.37538	-4.66773	Catalytic subunit of the main cell cycle cyclin-dependent kinase (CDK); alternately associates with G1 cyclins (CLNs) and G2/M cyclins (CLBs) which direct the CDK to specific substrates
TYR1	YBR166C	0.576398	-0.58965	3.39718	-5.77033	-1.6687	0.721216	0.876861	0.480972	0.780009	1.63296			0.110623	-0.723038	2.30611	0.811195	1.18509	Prephenate dehydrogenase involved in tyrosine biosynthesis, expression is dependent on phenylalanine levels
YPC1	YBR183W	-0.268548	0.169026	0.900414	-4.83562	1.75088	-1.31247	1.54973	2.27638	1.34094	0.986133			-0.0324285	2.06105	1.4736	-0.298199	0.525943	Alkaline ceramidase that also has reverse (CoA-independent) ceramide synthase activity, catalyzes both breakdown and synthesis of phytoceramide; overexpression confers fumonisin B1 resistance
	YBR184W	-0.181431	1.50167	-1.2443	0.157443	5.37088	2.84543	1.50875	1.29002	1.05887	-0.146683			0.842182	1.6721	1.31441	2.13604	1.9197	Putative protein of unknown function; YBR184W is not an essential gene
RIM2	YBR192W	-1.78321	3.82866	0.694941	-0.11948	-7.90672	4.41341	-0.0146649	9.65894	7.20472	4.93484	9.78145	4.0583	2.13391	11.5868	-1.15629	0.0403445	-4.61432	Mitochondrial pyrimidine nucleotide transporter; imports pyrimidine nucleoside triphosphates and exports pyrimidine nucleoside monophosphates; member of the mitochondrial carrier family
DER1	YBR201W	1.34616	-0.543473	1.44602	0.699824	1.17065	2.07665	0.283907	-0.0967997	1.40898	0.675659			1.36435	1.22354	0.0125718	-0.278165	-4.88268	Endoplasmic reticulum membrane protein, required for ER-associated protein degradation of misfolded or unassembled proteins; N- and C- termini protrude into the cytoplasm, has similarity to Dfm1p
	YBR238C	0.155088	-0.163072	1.12612	-4.73184	1.04544	-1.17976	-0.109335	-0.387898	-0.131474	0.494887			-0.269209	-0.566235	-0.299893	-1.15095	0.3997	Mitochondrial membrane protein with similarity to Rmd9p; not required for respiratory growth but causes a synthetic respiratory defect in combination with rmd9 mutations; transcriptionally up-regulated by TOR; deletion increases life span
RRT2	YBR246W	0.490652	0.939169	-0.421455	1.25516	0.537411	1.90352	0.394786	-1.24815	0.396162	-0.870981			1.18617	-0.00299927	-1.33126	0.509325	-4.27429	Putative protein of unknown function; deletion results in a weak carboxypeptidase Y missorting/secretion phenotype; YBR246W is not an essential gene
ENP1	YBR247C	-1.14302	3.79929	-0.590526	1.34813	0.28459	0.542525	0.257472	-1.92004	-0.992022	0.467443	1.28851		0.347174	0.0507876	0.536264	-0.640012	0.739479	Protein associated with U3 and U14 snoRNAs, required for pre-rRNA processing and 40S ribosomal subunit synthesis; localized in the nucleus and concentrated in the nucleolus
HIS7	YBR248C	-1.79691	0.334655	-4.27902	0.478096	-2.7946	0.331432	-0.81586	1.21999	-2.27257	-1.28134		0.366885	-1.84972	0.0873338	-1.47853	-1.42476	-0.198973	Imidazole glycerol phosphate synthase (glutamine amidotransferase:cyclase), catalyzes the fifth and sixth steps of histidine biosynthesis and also produces 5-aminoimidazole-4-carboxamide ribotide (AICAR), a purine precursor
SPO23	YBR250W	-0.496356	-1.79485	0.583406	-1.20749	-1.43565	-1.11136	-1.33115	-0.497072	-1.67052	0.845074	-5.11473	-2.40569	-0.874374	-1.80668	-1.86815	-1.34595	-1.2637	Protein of unknown function; associates with meiosis-specific protein Spo1p
SRB6	YBR253W	-0.770347	-0.281035	2.47486	1.66099	1.91948	3.43844	1.53369	0.875877	2.78142	0.978862		1.01558	1.35378	1.25154	-0.158722	-0.275474	-5.73592	Subunit of the RNA polymerase II mediator complex; associates with core polymerase subunits to form the RNA polymerase II holoenzyme; essential for transcriptional regulation
AIM5	YBR262C	0.037943	2.40136	1.75453	-5.72346	-0.0232598	0.36639	1.03186	0.0248267	1.24029	0.869666			0.175152	-0.669244	1.01177	1.99292	0.580154	Protein of unknown function; non-tagged protein is detected in purified mitochondria in high-throughput studies; null mutant displays decreased frequency of mitochondrial genome loss and reduced growth rate in minimal glycerol media
	YCL001W-B	-0.646562	0.483214	0.25078	0.341945	2.17331	0.642773	0.651589	1.72473	4.43363	2.02839		1.08292	0.293079	4.30953	0.826799	-0.623102	-1.71025	Putative protein of unknown function; identified by homology
	YCL022C	-1.82966	-0.177412	2.05278	-0.408772	-1.18778	0.370938	0.306946	-1.70401	-0.531311	-4.25561			-0.598574	-0.373961	-1.18827	-1.12689	0.860385	Dubious open reading frame unlikely to encode a protein, based on available experimental and comparative sequence data; completely overlaps verified gene KCC4/YCL024W
RNQ1	YCL028W	-0.335156	0.998487	-0.568902	-4.90742	-0.901397	0.192724	-0.767836	-1.42757	-0.591033	-0.866031	-0.435065		-1.62141	-1.23799	-1.10477	-1.40174	-1.08442	[PIN(+)] prion, an infectious protein conformation that is generally an ordered protein aggregate
RRP7	YCL031C	-0.185224	0.742012	-3.08935	0.19073	-2.03023	-0.978197	-0.812359	-0.449441	-2.13094	-1.68843		3.99358	-1.15514	0.161541	-0.193294	-0.589971	0.547689	Essential protein involved in rRNA processing and ribosome biogenesis
GRX1	YCL035C	-2.24874	-0.808179	-0.415764	-3.82018	1.10826	-2.28762	-1.04686	0.479431	0.728962	-0.744173			-0.662483	0.812096	0.728421	-0.457494	-0.553706	Hydroperoxide and superoxide-radical responsive heat-stable glutathione-dependent disulfide oxidoreductase with active site cysteine pair; protects cells from oxidative damage
GLK1	YCL040W	-1.19104	-1.16479	0.189218	-1.56462	0.83998	2.41151	-0.732677	-1.60155	0.576612	0.546245			0.178217	-0.524339	-2.4055	-1.44127	-6.03043	Glucokinase, catalyzes the phosphorylation of glucose at C6 in the first irreversible step of glucose metabolism; one of three glucose phosphorylating enzymes; expression regulated by non-fermentable carbon sources
MGR1	YCL044C	1.43862	-0.111152	1.49696	0.139171	1.94548	-2.12886	1.09147	-0.534836	2.73714	0.957053			2.37812	0.498418	0.364879	1.18653	-4.03962	Subunit, with Yme1p, of the mitochondrial inner membrane i-AAA protease complex, which is responsible for degradation of unfolded or misfolded mitochondrial gene products; required for growth of cells lacking the mitochondrial genome
PBN1	YCL052C	2.67905	4.77202	0.128508	1.96621	0.12439	0.494917	1.35261	-0.472576	2.94883	0.567952		0.30651	1.3448	0.382528	0.000397547	0.06779	-4.51915	Essential component of glycosylphosphatidylinositol-mannosyltransferase I, required for the autocatalytic post-translational processing of the protease B precursor Prb1p, localizes to ER in lumenal orientation; homolog of mammalian PIG-X
CIT2	YCR005C	-0.362641	1.22074	0.395612	1.66397	1.04288	1.19756	0.134459	-0.237021	0.0286738	-1.29773			-0.31154	0.426838	-0.0103601	-0.885851	-4.75169	Citrate synthase, catalyzes the condensation of acetyl coenzyme A and oxaloacetate to form citrate, peroxisomal isozyme involved in glyoxylate cycle; expression is controlled by Rtg1p and Rtg2p transcription factors
	YCR023C	-1.88055	2.09493	-2.67643	-4.49505	-1.81792	2.29009	-2.31031	-0.0449497	-0.735674	-0.879661			-0.156988	1.02125	-1.0743	-0.888053	0.247044	Vacuolar membrane protein of unknown function; member of the multidrug resistance family; YCR023C is not an essential gene
HMRA1	YCR097W	-0.663718	4.11287	0.114043	0.0497449	0.690295	1.08943	-0.174638	0.446054	-0.116578	-0.11507			1.90685	-0.162357	0.309764	-0.428228	-0.482397	Silenced copy of a1 at HMR; homeobox corepressor that interacts with Alpha2p to repress haploid-specific gene transcription in diploid cells
	YCR100C	-0.541392	0.987466	0.0269372	-4.23811	4.70725	1.35555	1.205	-0.508793	0.435938	-0.52936	0.775308	2.22233	0.332134	0.297213	0.325193	-1.09761	0.52743	Putative protein of unknown function
ARP2	YDL029W	1.29446	-0.574043	1.43033	1.21498	1.59165	-0.127309	0.235577	1.19345	1.76164	0.300669	-4.33867	0.0115818	2.43687	0.820159	0.940652	-0.157275	-5.03765	Essential component of the Arp2/3 complex, which is a highly conserved actin nucleation center required for the motility and integrity of actin patches; involved in endocytosis and membrane growth and polarity
PUS9	YDL036C	-0.180548	0.225998	0.899512	-5.24417	1.05908	-0.670493	0.243269	-0.260776	1.0627	1.84883			1.29355	0.937108	1.1783	-0.995754	1.24474	Mitochondrial tRNA pseudouridine synthase involved in pseudouridylation of mitochondrial tRNAs at position 32
NAT1	YDL040C	1.9574	-0.910028	0.577548	1.66751	0.263397	2.6015	0.780085	-0.892365	0.727296	0.0401811			0.603344	0.150044	-0.329861	-0.156314	-4.91319	Subunit of the N-terminal acetyltransferase NatA (Nat1p, Ard1p, Nat5p); N-terminally acetylates many proteins, which influences multiple processes such as the cell cycle, heat-shock resistance, mating, sporulation, and telomeric silencing
KNH1	YDL049C	-2.03171	-0.806211	-0.407035	-3.86776	-0.0303448	-0.368898	-1.76139	-1.07259	-0.996618	-0.132482			-0.463376	-1.10194	0.37841	-1.16509	0.298776	Protein with similarity to Kre9p, which is involved in cell wall beta 1,6-glucan synthesis; overproduction suppresses growth defects of a kre9 null mutant
	YDL050C	-0.381856	-0.33848	0.545062	1.10068	0.993634	1.01574	0.4137	0.878867	1.8555	-0.638986			2.07906	2.10386	-0.087958	-0.364977	-5.96821	Dubious ORF unlikely to encode a protein, based on available experimental and comparative sequence data
SLC1	YDL052C	-0.169151	-0.277252	0.28269	2.0804	2.9799	2.4595	1.35299	1.42786	2.8713	1.30516		1.02311	0.933519	3.13564	0.193771	1.09739	-4.99801	1-acyl-sn-gylcerol-3-phosphate acyltransferase, catalyzes the acylation of lysophosphatidic acid to form phosphatidic acid, a key intermediate in lipid metabolism; enzymatic activity detected in lipid particles and microsomes
PSA1	YDL055C	-3.02547	1.91595	4.42679	0.508731	2.62075	-1.95497	0.282927	-0.134835	-0.0672846	1.90531		-0.0176036	-0.326613	0.529937	0.383659	-0.889995	0.0545111	GDP-mannose pyrophosphorylase (mannose-1-phosphate guanyltransferase), synthesizes GDP-mannose from GTP and mannose-1-phosphate in cell wall biosynthesis; required for normal cell wall structure
RXT3	YDL076C	-0.0667079	1.7253	-0.488295	-4.78378	1.41628	-0.0927112	-0.0572335	-0.760295	1.36766	1.56916	1.27808	1.67152	0.838269	0.411829	0.877635	-0.745235	0.281	Subunit of the RPD3L complex; involved in histone deacetylation
RPS16B	YDL083C	1.67132	-0.402977	0.444067	1.06976	-0.174078	0.374483	0.87484	2.31438	2.00348	-1.09504		0.388573	1.00519	2.06728	0.718274	0.774897	-5.13148	Protein component of the small (40S) ribosomal subunit; identical to Rps16Ap and has similarity to E. coli S9 and rat S16 ribosomal proteins
PMT1	YDL095W	-0.52039	-0.914038	0.952036	0.534625	0.157617	1.43075	-0.762737	-0.840513	0.546317	-1.0154		-1.78507	-0.0914413	0.979141	-2.91911	-0.165437	-5.87161	Protein O-mannosyltransferase, transfers mannose residues from dolichyl phosphate-D-mannose to protein serine/threonine residues; acts in a complex with Pmt2p, can instead interact with Pmt3p in some conditions; target for new antifungals
	YDL118W	0.248832	-0.91267	0.819929	-2.07966	0.60816	0.683889	-2.21399	0.185841	1.49595	-0.670691		0.109739	1.61663	0.960633	-0.493491	-0.564491	-6.07204	Non-essential protein of unconfirmed function; mutants are defective in telomere maintenance, and are synthetically sick or lethal with alpha-synuclein
CDC48	YDL126C	0.63368	1.72185	1.34668	0.184983	2.40192	-0.0859646	0.827881	1.55701	0.911101	3.19798	-1.28289	1.66281	4.1641	-0.0661808	0.980225	0.555357	0.466889	ATPase in ER, nuclear membrane and cytosol with homology to mammalian p97; in a complex with Npl4p and Ufd1p participates in retrotranslocation of ubiquitinated proteins from the ER into the cytosol for degradation by the proteasome
PPH21	YDL134C	2.24615	0.50247	2.10925	0.950419	4.39701	1.88049	-0.65937	0.293659	3.86018	1.0809		1.18531	2.38118	0.88441	1.36933	0.0741921	0.41225	Catalytic subunit of protein phosphatase 2A, functionally redundant with Pph22p; methylated at C terminus; forms alternate complexes with several regulatory subunits; involved in signal transduction and regulation of mitosis
RPC53	YDL150W	0.45915	0.311546	1.11023	1.5874	1.50944	1.88171	0.818427	1.35252	2.39798	1.27151		0.604053	1.00584	2.60957	0.113816	1.13139	-6.41399	RNA polymerase III subunit C53
	YDL152W	-1.99086	-0.936998	-0.861837	-2.08822	0.698437	0.728813	-0.042258	-0.944019	0.55008	-1.05224			-1.18372	-0.682507	-1.37768	-0.986263	-4.1482	Dubious open reading frame unlikely to encode a protein, based on available experimental and comparative sequence data; partially overlaps the verified ORF SAS10/YDL153C, a component of the small ribosomal subunit processosome
	YDL158C	-0.0726703	4.02672	-0.0603845	-1.8533	0.236314	0.913772	-1.60474	0.731969	-0.0940467	-0.169695			0.404486	-0.458718	0.945697	2.41797	0.794688	Dubious ORF unlikely to encode a protein, based on available experimental and comparative sequence data
NRP1	YDL167C	2.54427	3.94942	1.45707	-1.04933	0.0398139	0.942492	-1.11927	1.92572	2.19893	2.4904	-0.0720855		0.896046	0.474187	0.526722	0.516882	0.770686	Protein of unknown function, rich in asparagine residues
UGX2	YDL169C	-0.673097	-1.83549	0.483171	-6.41203	1.01085	1.86374	0.430816	0.146997	1.15639	0.118009			1.13007	0.646072	0.616212	0.563798	-4.03584	Protein of unknown function, transcript accumulates in response to any combination of stress conditions
	YDL183C	0.939395	4.38526	-0.204715	0.676221	0.170348	1.68292	1.35499	0.0616825	0.148264	0.533074	-0.408067	-0.0644195	-0.404428	0.04565	0.755067	0.606996	0.547917	Putative protein of unknown function; YDL183C is not an essential gene
UFD2	YDL190C	-1.05053	-0.617256	0.83625	-4.00431	-0.342616	-1.67233	-0.608694	0.699987	-0.558312	0.850566			-0.642689	-0.332608	0.852349	-0.235643	0.750035	Ubiquitin chain assembly factor (E4) that cooperates with a ubiquitin-activating enzyme (E1), a ubiquitin-conjugating enzyme (E2), and a ubiquitin protein ligase (E3) to conjugate ubiquitin to substrates; also functions as an E3
ARF1	YDL192W	-0.551744	4.48856	0.959316	1.45296	1.04938	0.678776	1.51138	1.84934	0.569398	1.67474			0.100088	1.00656	-0.766865	-0.491084	1.03108	ADP-ribosylation factor, GTPase of the Ras superfamily involved in regulation of coated vesicle formation in intracellular trafficking within the Golgi; functionally interchangeable with Arf2p
RTN2	YDL204W	-0.846357	0.555386	-0.886623	-3.89438	0.397482	-0.127515	-0.769522	-0.213402	0.355858	0.687541		-0.517622	0.849693	-0.481913	-1.79482	-0.220013	-0.960541	Protein of unknown function; has similarity to mammalian reticulon proteins; member of the RTNLA (reticulon-like A) subfamily
PTP1	YDL230W	1.26282	-0.879138	0.610215	-2.76978	1.05624	0.110521	-3.25509	0.368512	1.37043	2.35461			1.03238	-0.0657384	0.302924	0.36645	-4.57121	Phosphotyrosine-specific protein phosphatase that dephosphorylates a broad range of substrates in vivo, including Fpr3p; localized to the cytoplasm and the mitochondria
COS7	YDL248W	-0.335656	0.192102	1.08424	-1.66459	0.223511	-0.245	-1.24491	-1.00212	0.908431	-0.440547		1.14572	0.268169	-0.421347	-1.01017	-0.253553	-5.53696	Protein of unknown function, member of the DUP380 subfamily of conserved, often subtelomerically-encoded proteins; the authentic, non-tagged protein is detected in highly purified mitochondria in high-throughput studies
YRB1	YDR002W	0.135991	-1.32977	0.362664	-0.241211	0.276148	-0.356771	0.0263818	-1.06531	-0.223334	-0.928452		-0.460989	0.815054	-0.639853	-0.874024	-2.08352	-4.27336	Ran GTPase binding protein; involved in nuclear protein import and RNA export, ubiquitin-mediated protein degradation during the cell cycle; shuttles between the nucleus and cytoplasm; is essential; homolog of human RanBP1
RAD57	YDR004W	1.29512	-0.745091	1.04095	0.731941	0.325616	2.43903	0.703716	-0.0345444	1.34127	0.354069			0.115383	0.910412	0.291225	-0.19928	-4.61823	Protein that stimulates strand exchange by stabilizing the binding of Rad51p to single-stranded DNA; involved in the recombinational repair of double-strand breaks in DNA during vegetative growth and meiosis; forms heterodimer with Rad55p
MAF1	YDR005C	-0.622616	-1.18235	0.66361	0.146485	-0.0390575	1.77528	0.138469	-0.439014	0.310623	-0.706586			0.64618	0.0671117	-0.205377	-0.121977	-4.41029	Negative regulator of RNA polymerase III; component of several signaling pathways that repress polymerase III transcription in response to changes in cellular environment; targets the initiation factor TFIIIB
	YDR026C	-1.5236	0.214479	-1.54149	-7.67726	-1.48981	0.71237	0.119986	-1.13414	0.164901	-0.404959			0.254609	0.299374	-0.195495	-0.825636	-0.574558	Protein of unknown function that may interact with ribosomes, based on co-purification experiments; Myb-like DNA-binding protein that may bind to the Ter region of rDNA; interacts physically with Fob1p
NRG1	YDR043C	1.16567	4.15377	3.04662	-2.67915	-0.370207	-1.33298	-1.07946	1.81604	1.49039	1.6312	-0.495525		0.00350692	1.69291	0.968075	0.654051	0.388352	Transcriptional repressor that recruits the Cyc8p-Tup1p complex to promoters; mediates glucose repression and negatively regulates a variety of processes including filamentous growth and alkaline pH response
PET100	YDR079W	0.778011	-2.46311	-0.76782	-1.2579	-0.438441	0.249073	-1.12039	-0.375264	0.814161	0.614454		4.08099	0.0818814	-0.0562193	0.862104	1.41652	-0.0980608	Chaperone that specifically facilitates the assembly of cytochrome c oxidase, integral to the mitochondrial inner membrane; interacts with a subcomplex of subunits VII, VIIa, and VIII (Cox7p, Cox9p, and Cox8p) but not with the holoenzyme
GRX3	YDR098C	0.589746	4.04	-0.896021	0.682092	-0.598089	0.599959	-2.77587	-0.420462	-0.46984	0.717223	0.651699		0.254918	0.0602761	0.670783	-0.814979	0.0533114	Hydroperoxide and superoxide-radical responsive glutathione-dependent oxidoreductase; monothiol glutaredoxin subfamily member along with Grx4p and Grx5p; protects cells from oxidative damage
MTQ2	YDR140W	1.18516	1.67113	-0.414719	0.894919	0.797362	0.86854	-1.66659	0.40362	1.17611	1.1694	-0.411987	5.82264	0.717399	0.48206	1.97368	0.864577	-0.251562	S-adenosylmethionine-dependent methyltransferase of the seven beta-strand family; subunit of complex with Trm112p that methylates translation release factor Sup45p (eRF1) in the ternary complex eRF1-eRF3-GTP; similar to E.coli PrmC
CPR1	YDR155C	-0.528431	-1.92917	-1.847	-0.0583136	1.42956	-1.42676	-0.685523	-3.09985	-0.15465	-0.972122	-4.26638	-0.627606	-0.59405	-2.60264	-3.7605	-0.0412583	-2.73099	Cytoplasmic peptidyl-prolyl cis-trans isomerase (cyclophilin), catalyzes the cis-trans isomerization of peptide bonds N-terminal to proline residues; binds the drug cyclosporin A
ARG82	YDR173C	-6.92341	3.73778	0.358333	-4.05288	3.36113	2.39647	-2.49783	11.7882	4.8753	4.84318		5.16642	1.71221	11.5312	-1.72349	-1.63756	-4.49526	Inositol polyphosphate multikinase (IPMK), sequentially phosphorylates Ins(1,4,5)P3 to form Ins(1,3,4,5,6)P5; also has diphosphoinositol polyphosphate synthase activity; regulates arginine-, phosphate-, and nitrogen-responsive genes
RKM2	YDR198C	-0.794599	-1.36075	-0.419449	-1.35118	1.00594	0.647432	-2.77906	-0.243699	0.670602	-0.334349			1.36993	0.925266	-0.539923	-1.14557	-4.91528	Ribosomal protein lysine methyltransferase, responsible for epsilon-trimethylation of the lysine residue at position 10 of Rpl12Ap and Rpl12Bp
GTB1	YDR221W	-1.28426	5.34734	2.17362	0.0827129	-1.30845	4.16343	0.76145	3.95468	4.67163	5.7656	5.93932	0.761563	-0.74765	8.27681	-3.08228	-0.295014	-2.32158	Glucosidase II beta subunit, forms a complex with alpha subunit Rot2p, involved in removal of two glucose residues from N-linked glycans during glycoprotein biogenesis in the ER
	YDR222W	-0.103815	0.572672	-2.68335	-1.30138	-1.00658	3.47253	0.104969	-1.70509	-1.59394	-0.0146768	5.26158		-0.934294	0.965764	0.378627	0.422374	0.190869	Protein of unknown function; green fluorescent protein (GFP)-fusion protein localizes to the cytoplasm in a punctate pattern
TRS23	YDR246W	0.0982868	-1.08223	0.803208	1.80379	3.02225	2.52355	0.948216	1.35155	3.32644	0.847435		0.380074	1.32412	2.21082	-0.273071	0.218513	-5.92511	One of 10 subunits of the transport protein particle (TRAPP) complex of the cis-Golgi which mediates vesicle docking and fusion; involved in endoplasmic reticulum (ER) to Golgi membrane traffic; human homolog is TRAPPC4
VHS1	YDR247W	1.10389	-0.598808	-0.555895		0.870892	0.825692	-1.34716	0.660137	4.27041	0.139053		-0.457905	2.5787	2.0179	0.629744	-0.57643	-2.03026	Cytoplasmic serine/threonine protein kinase; identified as a high-copy suppressor of the synthetic lethality of a sis2 sit4 double mutant, suggesting a role in G1/S phase progression; homolog of Sks1p
PHM6	YDR281C	0.47442	0.550248	-1.53305	1.20601	-2.65941	0.0634335	-0.402768	-1.22997	-0.763441	-0.117214		7.06591	2.02605	0.255348	0.604307	-0.241531	-0.343089	Protein of unknown function, expression is regulated by phosphate levels
SRP101	YDR292C	-0.778204	-0.512801	1.68662	-5.01391	-0.232042	0.415218	1.81005	0.346455	-0.218637	0.347944			-0.853832	-0.523694	1.25644	-0.693643	0.872963	Signal recognition particle (SRP) receptor - alpha subunit; contain GTPase domains; involved in SRP-dependent protein targeting; interacts with Srp102p
RSC3	YDR303C	1.41334	1.63324	-0.346644	0.169917	4.67798	0.702304	2.50429	4.59062	3.70316	0.848353		1.06386	3.34876	5.53325	3.53763	1.19801	2.2172	Component of the RSC chromatin remodeling complex; essential gene required for maintenance of proper ploidy and regulation of ribosomal protein genes and the cell wall/stress response; highly similar to Rsc30p
DAD4	YDR320C-A	0.968355	-1.08372	1.01971	1.08157	1.45077	0.892229	0.985857	-0.552781	0.597085	-0.700163		0.0492793	0.59509	0.819227	-0.240706	-0.724475	-4.15457	.
UBX5	YDR330W	-1.81486	-0.270762	-1.20525	-4.14366	-0.797306	1.40392	-3.36176	-2.18979	-1.57776	0.660059			-0.794218	-2.54087	-2.48611	0.625679	-0.628982	UBX (ubiquitin regulatory X) domain-containing protein that interacts with Cdc48p
IRC3	YDR332W	-1.27853	-0.623876	-0.614811	-0.41108	0.871367	0.427805	-0.135627	0.201243	-0.614944	-2.07965			-0.757138	-0.0982193	-0.862801	-1.27716	-5.2864	Putative protein of unknown function; null mutant displays increased levels of spontaneous Rad52p foci; green fluorescent protein (GFP)-fusion protein localizes to the mitochondrion
PAL1	YDR348C	-1.31738	-0.404098	-1.07259	-4.36254	-0.659172	-0.336037	-1.51056	-1.72813	-0.739429	0.253794			0.285401	-1.35695	-2.19577	-0.342721	-0.948863	Protein of unknown function; green fluorescent protein (GFP)-fusion protein localizes to the cell periphery and bud neck; potential Cdc28p substrate
VPS74	YDR372C	-1.87584	-0.510357	0.19747	-3.32149	2.11827	-0.136222	-2.95015	-0.647883	0.120694	-1.2179	-4.40506		-1.25713	0.196102	-0.712934	0.403461	-0.874964	Protein required for Golgi localization of glycosyltransferases; binds the cytosolic domains of Golgi glycosyltransferases; functions as a heterotetramer
UTP5	YDR398W	0.467878	-1.55838	-0.717313	0.279533	1.60533	-0.121959	-1.16363	0.363095	1.8323	1.36298		-0.241444	-0.00875704	2.02746	-1.24912	-1.44298	-4.92127	Subunit of U3-containing Small Subunit (SSU) processome complex involved in production of 18S rRNA and assembly of small ribosomal subunit
LRS4	YDR439W	-1.95532	3.95859	0.753904	-1.95874	0.0257644	-0.724753	-0.418375	-0.529774	-0.275025	-0.710697			-1.18811	-0.417383	0.570262	-0.384687	0.865805	Protein involved in rDNA silencing; positively charged coiled-coil protein with limited similarity to myosin
APT2	YDR441C	-0.526057	0.891791	-2.31323	1.36268	-0.587368	9.42197	0.368542	1.18951	-0.0164554	0.635785		1.78797	-1.1314	1.93403	0.311816	1.04226	-0.0123938	Apparent pseudogene, not transcribed or translated under normal conditions; encodes a protein with similarity to adenine phosphoribosyltransferase, but artificially expressed protein exhibits no enzymatic activity
PPN1	YDR452W	-1.37383	0.44112	4.46492	-0.548023	2.94669	0.743033	-2.53006	1.06242	0.44846	3.77628			-0.135949	0.811879	1.5339	1.00735	1.12038	Vacuolar endopolyphosphatase with a role in phosphate metabolism; functions as a homodimer
SEC20	YDR498C	-0.191869	-0.609185	0.857423	1.7823	0.704514	2.28899	0.0156326	-0.259361	1.54559	0.280465		0.76403	0.428313	0.487544	-0.377914	0.661023	-6.99564	Membrane glycoprotein v-SNARE involved in retrograde transport from the Golgi to the ER; required for N- and O-glycosylation in the Golgi but not in the ER; forms a complex with the cytosolic Tip20p
SMT3	YDR510W	1.49145	4.20043	-0.341528	0.479556	-1.11382	0.627539	0.130947	-1.24336	0.333764	-0.119889			-2.74684	-1.2401	-0.571967	-0.515234	0.445937	Ubiquitin-like protein of the SUMO family, conjugated to lysine residues of target proteins; regulates chromatid cohesion, chromosome segregation, APC-mediated proteolysis, DNA replication and septin ring dynamics; phosphorylated at Ser2
GRX2	YDR513W	0.475694	0.616923	4.68681	-1.43716	3.95616	0.947612	1.57416	-1.24368	3.05825	-1.13857		1.44239	1.795	0.338915	-0.436816	0.812236	-0.426086	Cytoplasmic glutaredoxin, thioltransferase, glutathione-dependent disulfide oxidoreductase involved in maintaining redox state of target proteins, also exhibits glutathione peroxidase activity, expression induced in response to stress
	YDR514C	-1.56187	0.977382	-4.0029		-3.20488	0.199961	0.141567	0.481868	-2.37137	-3.05919			1.33782	0.425446	-2.10479	0.626579	0.380919	Putative protein of unknown function
SPS2	YDR522C	0.477288	0.458394	-0.370201	0.574838	4.00108	1.16194	4.12521	3.69922	2.75697	-0.501913			2.56003	4.92719	2.62573	1.2594	2.71062	Protein expressed during sporulation, redundant with Sps22p for organization of the beta-glucan layer of the spore wall; S. pombe ortholog is a spore wall component
QCR7	YDR529C	1.73891	1.46496	1.07634	-0.464701	0.486494	1.34177	-0.681839	0.324009	3.10339	-0.538368		1.42927	0.432223	1.01636	0.298658	-1.88513	-7.59557	Subunit 7 of the ubiquinol cytochrome-c reductase complex, which is a component of the mitochondrial inner membrane electron transport chain; oriented facing the mitochondrial matrix; N-terminus appears to play a role in complex assembly
EAF5	YEL018W	3.87473	0.959245	-1.00237	0.544378	-0.620518	1.29938	0.192879	-0.0165771	-0.145781	1.04383		-0.561885	-1.71545	0.234152	0.384654	2.04396	0.688334	Esa1p-associated factor, non-essential subunit of the NuA4 acetyltransferase complex
	YEL025C	0.864831	-0.619346	1.04747	-5.77352	2.09958	-0.00356696	1.62906	0.174171	-0.422346	-0.0307725			-0.807674	-0.761051	1.06199	-0.281688	0.638268	Putative protein of unknown function; green fluorescent protein (GFP)-fusion protein localizes to both the cytoplasm and the nucleus
RML2	YEL050C	0.227807	-3.22655	1.12907	1.224	0.989599	1.1534	0.526352	0.557146	1.51702	0.623821		0.870246	1.06393	0.986668	0.255823	-0.373386	-4.36457	Mitochondrial ribosomal protein of the large subunit, has similarity to E. coli L2 ribosomal protein; fat21 mutant allele causes inability to utilize oleate and may interfere with activity of the Adr1p transcription factor
MAK10	YEL053C	-1.20751	3.81768	-0.558595	-0.502815	0.444083	0.451398	0.584604	1.42965	0.619591	-0.915385			2.68191	0.755589	-0.259446	0.326626	-0.759439	Non-catalytic subunit of N-terminal acetyltransferase of the NatC type, required for replication of dsRNA virus; expression is glucose-repressible
RPL12A	YEL054C	-0.252964	3.18552	1.31763	1.79946	1.42113	2.74988	-1.10015	-0.0901571	1.23973	0.0700902		0.467615	0.0345019	0.536534	-1.00153	-0.481354	-5.46629	Protein component of the large (60S) ribosomal subunit, nearly identical to Rpl12Bp; rpl12a rpl12b double mutant exhibits slow growth and slow translation; has similarity to E. coli L11 and rat L12 ribosomal proteins
CAN1	YEL063C	0.23104	-0.421523	1.39337	1.84542	0.140332	0.709919	0.570234	-2.34193	-0.619528	1.17787		4.39736	0.26891	-0.529313	-0.018076	-0.230347	0.557585	Plasma membrane arginine permease, requires phosphatidyl ethanolamine (PE) for localization, exclusively associated with lipid rafts; mutation confers canavanine resistance
TIR1	YER011W	-1.93294		0.19015		1.47597	0.769097	-1.18269	-0.0896842	1.65813	-0.162595		0.425392	1.02531	0.543601	-1.02978	-1.63967	-6.08506	Cell wall mannoprotein of the Srp1p/Tip1p family of serine-alanine-rich proteins; expression is downregulated at acidic pH and induced by cold shock and anaerobiosis; abundance is increased in cells cultured without shaking
BIM1	YER016W	0.579144	-0.48951	1.18088		0.156431	-0.677402	-0.106853	1.0681	-0.250256	1.48544	-5.18566		0.000118796	-0.202684	-1.72687	-0.244859	0.621627	Microtubule-binding protein that together with Kar9p makes up the cortical microtubule capture site and delays the exit from mitosis when the spindle is oriented abnormally
	YER023C-A	-2.06005	2.7042	1.47063		0.618239	2.71472	0.44241	-0.156783	1.68528	0.169645		0.87009	1.68542	0.277457	-0.348592	-1.47294	-5.85875	Dubious ORF unlikely to encode a protein, based on available experimental and comparative sequence data; completely overlaps verified gene PRO3; identified by gene-trapping, microarray expression analysis, and genome-wide homology searching
PET117	YER058W	-2.79841	4.43157	-0.0621271	-1.29421	1.9609	-0.358445	-0.36995	2.93156	2.54532	-0.447569		0.62292	2.16884	1.9233	1.94727	0.660568	-0.442071	Protein required for assembly of cytochrome c oxidase
MOT2	YER068W	1.29993	7.87594	0.997816		2.67506	0.609955	0.276905	2.5888	1.83748	1.91266		1.13638	0.723969	2.24658	1.25172	-0.0113103	-0.377324	Component of the CCR4-NOT complex, which has multiple roles in transcription regulation, mRNA degradation, and post-transcriptional modifications; with Ubc4p, ubiquitylates subunits of the nascent polypeptide-associated complex (NAC)
RNR1	YER070W	4.56823	0.514621	-0.633674	0.443575	0.599439	0.831252	-1.99612	0.0777568	1.00255	0.932446		0.472647	2.0884	0.955405	0.757795	2.28051	0.15486	One of two large regulatory subunits of ribonucleotide-diphosphate reductase; the RNR complex catalyzes rate-limiting step in dNTP synthesis, regulated by DNA replication and DNA damage checkpoint pathways via localization of small subunits
NUP157	YER105C	-0.219755	2.83928	-0.920427	0.728168	-0.407748	2.521	-1.81612	-1.95226	-0.223839	0.401235	0.0703636	4.6199	-0.591211	0.283279	-0.322101	0.775382	-0.785984	Abundant subunit of the nuclear pore complex (NPC), present on both sides of the NPC, has similarity to Nup170p
SPR6	YER115C	-0.86524	-0.948001	1.61064	0.789385	2.54057	3.02085	0.501559	1.04452	2.61889	1.63138		0.45653	1.01124	1.4086	-0.402106	-0.464633	-4.75512	Protein of unknown function, expressed during sporulation; not required for sporulation, but gene exhibits genetic interactions with other genes required for sporulation
FTR1	YER145C	-0.283909	0.790338	-0.370373	-4.00817	0.787114	0.473378	1.68355	-0.58867	0.025661	-0.453716	1.44139		-0.307615	0.058142	-0.485169	-1.36494	0.820873	High affinity iron permease involved in the transport of iron across the plasma membrane; forms complex with Fet3p; expression is regulated by iron
PEA2	YER149C	3.99331	0.109863	-0.752685	0.585669	0.309532	0.432665	-0.0588343	-0.412926	-0.563579	0.183848			-0.572399	-0.806482	0.327614	2.03919	0.0712805	Coiled-coil polarisome protein required for polarized morphogenesis, cell fusion, and low affinity Ca2+ influx; forms polarisome complex with Bni1p, Bud6p, and Spa2p; localizes to sites of polarized growth
PUG1	YER185W	0.787289	4.24961	-2.18499	0.915253	-2.5722	0.426944	1.66173	0.802561	-0.578266	-1.15303	-0.782846	1.22041	-3.18684	1.06383	0.685696	-0.0437101	1.58339	Plasma membrane protein with roles in the uptake of protoprophyrin IX and the efflux of heme; expression is induced under both low-heme and low-oxygen conditions
VTC2	YFL004W	-0.454332	-0.199395	0.644317	-6.30121	-0.242705	-1.91442	-0.499221	0.280581	-0.219327	0.297608			-0.165781	-0.266872	1.08526	0.209764	0.882416	Vacuolar membrane protein involved in vacuolar polyphosphate accumulation; functions as a regulator of vacuolar H+-ATPase activity and vacuolar transporter chaperones; involved in protein localization and non-autophagic vacuolar fusion
	YFL006W	1.56159	-1.95368	0.828115	0.748587	0.656687	2.24032	0.404117	-0.642944	0.0784431	-0.143392		-0.499089	0.897669	-0.590335	-1.38684	0.306128	-4.24414	Merged open reading frame, does not encode a discrete protein; YFL006W was originally annotated as an independent ORF, but as a result of a sequence change, it was merged with an adjacent ORF into a single reading frame, designated YFL007W
STE2	YFL026W	-0.370212	-0.547873	1.05283	-5.59798	-0.310386	-1.40348	-1.96151	-0.0140382	0.00540679	0.826142			0.633153	-0.448957	0.954706	0.925956	1.07289	Receptor for alpha-factor pheromone; seven transmembrane-domain GPCR that interacts with both pheromone and a heterotrimeric G protein to initiate the signaling response that leads to mating between haploid a and alpha cells
	YFL032W	-1.15332	4.17867	0.936089	-0.126576	-2.54137	4.79568	0.515992	6.7591	6.018	5.50155	12.5091	4.47633	2.98121	10.7072	-0.557505	-1.34055	-4.15317	Dubious open reading frame unlikely to encode a protein, based on available experimental and comparative sequence data; partially overlaps the verified gene HAC1/YFL031W; YFL032W is not an essential gene
ALR2	YFL050C	-0.685837	3.83795	-0.28433	0.54553	-0.713152	-0.568078	0.978889	-0.581896	9.61755	0.839205			6.59537	2.4713	-1.80976	-0.936863	0.447563	Probable Mg(2+) transporter; overexpression confers increased tolerance to Al(3+) and Ga(3+) ions; plays a role in regulating Ty1 transposition
	YFL052W	0.767608	-1.35629	0.810522	1.49312	0.839208	1.17381	0.927506	-0.652765	0.336681	-2.01159		0.0457968	0.870956	0.0587792	-0.871764	-1.02761	-4.77587	Putative zinc cluster protein that contains a DNA binding domain; null mutant sensitive to calcofluor white, low osmolarity and heat, suggesting a role for YFL052Wp in cell wall integrity
UBP6	YFR010W	1.2981	-1.26062	1.60263	-5.57505	0.307881	0.954357	0.487941	0.451825	1.59113	0.35506			0.616977	0.137001	1.34787	0.295257	-4.1999	Ubiquitin-specific protease situated in the base subcomplex of the 26S proteasome, releases free ubiquitin from branched polyubiquitin chains; works in opposition to polyubiquitin elongation activity of Hul5p
PRE4	YFR050C	-0.982849	1.22327	2.32461	0.95086	3.81829	4.17831	2.43917	1.62122	3.23861	2.08048		0.161243	1.64826	2.4135	-0.155063	-0.576202	-2.52109	Beta 7 subunit of the 20S proteasome
RPN12	YFR052W	1.32138	0.939741	0.439451	0.498923	2.43456	0.145674	1.07135	3.94569	3.38759	0.96425			1.75418	2.70257	1.99752	1.96862	2.56845	Subunit of the 19S regulatory particle of the 26S proteasome lid; synthetically lethal with RPT1, which is an ATPase component of the 19S regulatory particle; physically interacts with Nob1p and Rpn3p
PMC1	YGL006W	0.5688	4.23002	0.732154	0.950015	-0.858995	-2.51246	0.331755	-1.45798	-0.679375	1.38327		1.95237	-1.45857	-0.949476	0.303051	0.545736	-0.311129	Vacuolar Ca2+ ATPase involved in depleting cytosol of Ca2+ ions; prevents growth inhibition by activation of calcineurin in the presence of elevated concentrations of calcium; similar to mammalian PMCA1a
SCL1	YGL011C	-0.952946	4.31365	-0.0702103	2.24086	0.780912	0.26077	0.234893	-0.464876	-0.828161	0.742728		1.43029	1.98438	-0.396837	1.47742	0.0426033	1.90986	Alpha 1 subunit of the 20S proteasome involved in the degradation of ubiquitinated substrates; 20S proteasome is the core complex of the 26S proteasome; essential for growth; detected in the mitochondria
PUF4	YGL014W	0.466646	0.0238993	-3.90221		-2.66754	0.534592	-0.578608	-0.322653	-0.56861	-2.85666		0.637206	-0.648726	0.367794	-0.270068	-0.710381	-0.601588	Member of the PUF protein family, which is defined by the presence of Pumilio homology domains that confer RNA binding activity; preferentially binds mRNAs encoding nucleolar ribosomal RNA-processing factors
ATE1	YGL017W	-0.127562	-0.70513	-1.05442	0.445663	1.26671	-0.556406	0.315768	-1.04524	0.873479	-0.311403		-0.0248937	1.24259	0.181997	-2.7716	0.400499	-7.04345	Arginyl-tRNA-protein transferase, catalyzes post-translational conjugation of arginine to the amino termini of acceptor proteins which are then subject to degradation via the N-end rule pathway
CKB1	YGL019W	0.779493	-0.42685	0.807471	0.859965	0.817862	0.289295	1.03005	1.59409	1.94637	-0.355003		0.879964	1.62049	1.42635	0.171074	-0.579989	-5.62536	Beta regulatory subunit of casein kinase 2, a Ser/Thr protein kinase with roles in cell growth and proliferation; the holoenzyme also contains CKA1, CKA2 and CKB2, the many substrates include transcription factors and all RNA polymerases
DST1	YGL043W	1.35939	5.20864	2.50403	-1.01479	2.82161	-1.74009	-0.0622611	4.05213	3.93607	1.0625	0.674192	-0.78623	2.66541	3.02327	2.16729	1.61905	2.08729	General transcription elongation factor TFIIS, enables RNA polymerase II to read through blocks to elongation by stimulating cleavage of nascent transcripts stalled at transcription arrest sites
OLE1	YGL055W	-1.11337	-0.338683	2.53466	-1.00739	0.570167	4.01964	-0.667802	0.359689	2.15909	2.4263		0.0347686	0.976993	0.954658	0.0719961	-1.09793	-1.32394	Delta(9) fatty acid desaturase, required for monounsaturated fatty acid synthesis and for normal distribution of mitochondria
SGF73	YGL066W	-0.751056	-0.672872	1.0141	-1.53761	0.623814	0.63457	0.204609	-0.0680465	1.73329	-0.476188		0.503126	1.32237	0.18259	-0.613779	-0.65518	-4.78646	Subunit of SAGA histone acetyltransferase complex; involved in formation of the preinitiation complex assembly at promoters; null mutant displays defects in premeiotic DNA synthesis
TAF6	YGL112C	0.290033	-0.275506	1.50817	-0.1274	1.16221	1.01623	-0.63971	0.479879	1.98953	0.399491		4.36579	1.403	0.265053	1.06116	0.0865174	-3.94549	Subunit (60 kDa) of TFIID and SAGA complexes, involved in transcription initiation of RNA polymerase II and in chromatin modification, similar to histone H4
CEG1	YGL130W	0.75785	0.388929	1.61946	0.37316	0.583818	0.516887	-0.423517	0.628498	2.38473	-0.0516668		0.0878452	1.56259	0.623137	0.342594	2.06528	-5.21617	Alpha (guanylyltransferase) subunit of the mRNA capping enzyme, a heterodimer (the other subunit is CET1, an RNA 5'-triphophatase) involved in adding the 5' cap to mRNA; the mammalian enzyme is a single bifunctional polypeptide
RAD54	YGL163C	-1.33946	5.86417	-1.5131	4.60571	-0.584812	0.823844	0.0208073	-0.806855	-1.16642	-1.16478		1.53663	0.603185	-0.690212	1.38525	0.851045	1.01732	DNA-dependent ATPase, stimulates strand exchange by modifying the topology of double-stranded DNA; involved in the recombinational repair of double-strand breaks in DNA during vegetative growth and meiosis; member of the SWI/SNF family
	YGL176C	4.75906	3.47816	2.94972	2.89917	-3.13823	4.73279	-0.0209145	13.7916	8.29907	7.31824	6.01581	9.45104	6.29136	12.5827	6.9034	1.62801	-5.37418	Putative protein of unknown function; deletion mutant is viable and has no detectable phenotype
COX4	YGL187C	-0.446075	-0.349739	1.117	1.08862	1.30227	-1.34835	0.606375	-0.204021	1.61011	-0.215772		0.118511	1.0837	-0.794379	0.0810143	-0.195879	-4.32731	Subunit IV of cytochrome c oxidase, which is the terminal member of the mitochondrial inner membrane electron transport chain; N-terminal 25 residues of precursor are cleaved during mitochondrial import; phosphorylated
COX13	YGL191W	0.20582	0.800206	0.0377594	0.650529	2.21203	1.55866	0.541186	-0.676273	0.623198	-1.17185		-1.08412	0.93049	0.108603	-1.54698	0.253633	-5.38361	Subunit VIa of cytochrome c oxidase, which is the terminal member of the mitochondrial inner membrane electron transport chain; not essential for cytochrome c oxidase activity but may modulate activity in response to ATP
SKI8	YGL213C	0.79673	-2.78637	0.404069		0.777572	0.030083	1.33999	3.07464	1.57436	-0.462259		-0.390464	1.47949	3.87679	0.880274	1.29846	-0.00852143	Protein involved in exosome mediated 3' to 5' mRNA degradation and translation inhibition of non-poly(A) mRNAs as well as double-strand break formation during meiotic recombination; required for repressing propagation of dsRNA viruses
SEC15	YGL233W	-0.491847	0.157194	-0.415448	-0.147472	3.22762	0.443901	1.58804	2.85963	2.88296	-0.992832			2.60557	3.83293	1.91725	1.37701	1.45613	Essential 113kDa subunit of the exocyst complex (Sec3p, Sec5p, Sec6p, Sec8p, Sec10p, Sec15p, Exo70p, and Exo84p), which mediates polarized targeting of vesicles to active sites of exocytosis; Sec15p associates with Sec4p and vesicles
UGA1	YGR019W	-1.2768	0.307231	-0.843159	-4.14398	0.506242	1.54715	-0.00211757	-1.79644	-1.67801	0.615292			-0.0397005	-1.89549	-2.12929	0.947222	0.0226962	Gamma-aminobutyrate (GABA) transaminase (4-aminobutyrate aminotransferase) involved in the 4-aminobutyrate and glutamate degradation pathways; required for normal oxidative stress tolerance and nitrogen utilization
RPS25A	YGR027C	1.33777	6.11187	-0.0413145	0.676863	1.82358	0.822783	-1.71092	2.79068	1.72883	0.953345		1.63705	1.73054	1.73891	1.95383	1.20494	1.33304	Protein component of the small (40S) ribosomal subunit; nearly identical to Rps25Bp and has similarity to rat S25 ribosomal protein
NQM1	YGR043C	3.87211	-0.00335187	-0.0683241	0.414383	-0.177908	0.567806	0.509535	-1.14034	0.0115631	0.0881243			-0.982235	-0.353799	0.483379	2.15563	0.904492	Protein of unknown function; transcription is repressed by Mot1p and induced by alpha-factor and during diauxic shift; null mutant non-quiescent cells exhibit reduced reproductive capacity
SCM4	YGR049W	-0.302448	-0.550236	0.862002	1.44136	1.06655	0.18595	-0.0664111	-1.02806	1.7136	-0.393679		-0.173791	1.18361	0.112948	-0.096829	-0.898833	-5.42806	Potential regulatory effector of CDC4 function, suppresses a temperature-sensitive allele of CDC4, tripartite protein structure in which a charged region separates two uncharged domains, not essential for mitosis or meiosis
TEL2	YGR099W	-0.854487	0.217345	0.826569	-4.81789	-1.06041	0.121794	-3.35494	0.0690105	0.211105	1.3974			1.85158	0.163744	-0.00793347	-1.15313	0.681702	Essential DNA-binding protein specific to single-stranded yeast telomeric DNA repeats, required for telomere length regulation and telomere position effect
SRB5	YGR104C	-2.4219	0.765058	-2.17645	-1.66221	4.09764	1.9311	-2.84763	1.2157	-0.330234	2.56426			2.54335	1.4657	-0.099927	-0.717485	0.770036	Subunit of the RNA polymerase II mediator complex; associates with core polymerase subunits to form the RNA polymerase II holoenzyme; essential for transcriptional regulation; involved in telomere maintenance
	YGR109W-A	-0.441041	-1.593	1.26888	-1.48148	0.386509	0.48828	0.807205	-0.574611	1.21257	0.15948		1.26373	1.26361	-0.639131	-0.309925	-0.46466	-4.9495	Retrotransposon TYA Gag gene co-transcribed with TYB Pol; translated as TYA or TYA-TYB polyprotein; Gag is a nucleocapsid protein that is the structural constituent of virus-like particles (VLPs); similar to retroviral Gag
DAM1	YGR113W	0.649486	4.68053	1.52612	-1.66645	2.56692	-3.31794	-2.10253	3.28799	3.78581	0.689001	-1.04863		2.33684	3.32675	1.37679	1.03096	0.984865	Essential subunit of the Dam1 complex (aka DASH complex), couples kinetochores to the force produced by MT depolymerization thereby aiding in chromosome segregation; Ipl1p target for regulating kinetochore-MT attachments
MEP1	YGR121C	-0.211713	-1.04569	0.501031	1.64177	-0.132268	0.142262	0.498035	-5.64138	0.127805	-0.914855		5.36932	0.351628	-0.330476	-0.184524	-0.873241	0.253166	Ammonium permease; belongs to a ubiquitous family of cytoplasmic membrane proteins that transport only ammonium (NH4+); expression is under the nitrogen catabolite repression regulation
	YGR126W	-2.19723	-1.86429	-0.575695	-0.0817775	-0.678781	0.539806	0.667438	-1.26009	-0.625565	-1.70736			-0.269862	-2.57497	-2.35518	-1.36745	-4.28243	Putative protein of unknown function; green fluorescent protein (GFP)-fusion protein localizes to both the cytoplasm and the nucleus and is induced in response to the DNA-damaging agent MMS
VPS62	YGR141W	-1.91557	0.0179612	-0.569685	-4.14906	-0.117148	1.16211	-1.01483	-1.82873	-1.41822	-0.3666			0.169654	-1.77701	-1.72321	1.23981	-0.385148	Vacuolar protein sorting (VPS) protein required for cytoplasm to vacuole targeting of proteins
	YGR151C	1.36186	-0.437112	-0.141583	0.332846	3.97175	-0.759	-0.594868	2.33929	2.69692	0.875066	-1.49435	0.371465	1.72145	3.82009	0.139572	-0.532579	-0.800461	Dubious open reading frame unlikely to encode a protein, based on available experimental and comparative sequence data; overlaps almost completely with the verified ORF RSR1/BUD1/YGR152C
FYV8	YGR196C	-1.04204	0.520902	-4.21638	0.337251	-2.5325	1.34906	0.795204	0.535788	-1.81153	-0.780966		0.411119	-1.21628	-0.0689251	-0.91459	-0.881267	-0.471285	Protein of unknown function, required for survival upon exposure to K1 killer toxin
SNG1	YGR197C	-0.417979	-2.31718	2.50035	-0.435537	-2.21453	1.14109	-0.596618	-0.918264	0.318116	-1.53625		4.68323	-0.747449	0.344482	-3.24037	-1.19687	-4.76598	Protein involved in nitrosoguanidine (MNNG) resistance; expression is regulated by transcription factors involved in multidrug resistance
RSM27	YGR215W	-0.287405		1.61069	-1.40449	5.24397	-0.738046	0.131556	2.94227	2.46691	-0.354358	1.5592		1.72059	1.4244	0.655265	0.899471	0.255941	Mitochondrial ribosomal protein of the small subunit
FOL2	YGR267C	-0.0901399	3.89452	-2.88254	1.4375	-1.98766	0.387314	1.17182	-1.19853	-0.83241	0.518114			1.6719	0.994981	0.691529	-0.531324	1.28742	GTP-cyclohydrolase I, catalyzes the first step in the folic acid biosynthetic pathway
HSE1	YHL002W	0.575435	-0.525232	0.435334	-0.198412	-0.891751	-0.224309	-1.92987	0.202219	-0.333747	1.82473		5.67606	0.661357	-0.64539	-0.00808237	0.309301	0.399504	Subunit of the endosomal Vps27p-Hse1p complex required for sorting of ubiquitinated membrane proteins into intralumenal vesicles prior to vacuolar degradation, as well as for recycling of Golgi proteins and formation of lumenal membranes
LAG1	YHL003C	0.00566953	0.694861	0.23231	-1.39134	0.951642	1.48011	-2.99054	0.215757	1.67415	0.879504			-0.00330631	0.636307	0.520362	1.58545	-4.44977	Ceramide synthase component, involved in synthesis of ceramide from C26(acyl)-coenzyme A and dihydrosphingosine or phytosphingosine, functionally equivalent to Lac1p
	YHL018W	-1.73429		1.09769		1.44452	2.95134	-0.323346	0.222141	1.86098	-0.183086		1.30943	1.71868	0.297357	0.0133951	-1.2365	-4.98367	Putative protein of unknown function; green fluorescent protein (GFP)-fusion protein localizes to mitochondria and is induced in response to the DNA-damaging agent MMS
ARN1	YHL040C	-1.9104	-0.574599	-1.23957	0.0827426	0.195441	-4.23386	-1.23987	-1.81678	-1.35902	-0.267215		0.732909	-1.43854	-1.43273	-1.18182	-0.165497	-1.70611	Transporter, member of the ARN family of transporters that specifically recognize siderophore-iron chelates; responsible for uptake of iron bound to ferrirubin, ferrirhodin, and related siderophores
QCR10	YHR001W-A	0.418425	-1.47719	1.49697	0.711354	-0.454531	1.85828	0.939273	-0.935502	1.00349	-0.393169			-0.336511	-0.252007	-0.318783	-0.658104	-4.98871	Subunit of the ubiqunol-cytochrome c oxidoreductase complex which includes Cobp, Rip1p, Cyt1p, Cor1p, Qcr2p, Qcr6p, Qcr7p, Qcr8p, Qcr9p, and Qcr10p and comprises part of the mitochondrial respiratory chain
ARD1	YHR013C	0.157005	1.6683	0.811367		-1.10147	-2.3729	-0.848745	-0.125149	-0.711157	1.32434		8.26048	2.82131	-1.8313	-1.86315	2.34267	-0.766327	Subunit of the N-terminal acetyltransferase NatA (Nat1p, Ard1p, Nat5p); N-terminally acetylates many proteins, which influences multiple processes such as the cell cycle, heat-shock resistance, mating, sporulation, and telomeric silencing
DAP2	YHR028C	1.99931	-1.2824	-0.319948	1.71909	0.300869	-0.879437	0.345946	-1.27144	0.588696	-1.64887			2.40346	-0.265568	-2.36648	-0.453969	-6.24601	Dipeptidyl aminopeptidase, synthesized as a glycosylated precursor; localizes to the vacuolar membrane; similar to Ste13p
CUP1-2	YHR055C	0.804135	-0.133181	-0.718866	0.328707	0.0859613	6.05887	-1.77513	-0.313124	-0.44271	0.123713	6.91459	0.753749	1.54025	0.734818	-1.7778	-1.03323	-2.90774	Metallothionein, binds copper and mediates resistance to high concentrations of copper and cadmium; locus is variably amplified in different strains, with two copies, CUP1-1 and CUP1-2, in the genomic sequence reference strain S288C
NOP10	YHR072W-A	0.913323	-0.933955	0.105817	2.1007	0.801558	-0.0132785	-1.23118	-0.0191909	1.8644	-0.349811		1.01751	1.06149	-0.615053	-0.667714	-0.482271	-5.79366	Constituent of small nucleolar ribonucleoprotein particles containing H/ACA-type snoRNAs, which are required for pseudouridylation and processing of pre-18S rRNA
PPE1	YHR075C	0.25409	-1.4528	0.547982	0.845143	1.0773	1.84734	0.8014	-0.421732	1.1199	-0.189685			-0.17556	0.613684	-0.195081	-0.434061	-4.64595	Protein with carboxyl methyl esterase activity that may have a role in demethylation of the phosphoprotein phosphatase catalytic subunit; also identified as a small subunit mitochondrial ribosomal protein
NMD2	YHR077C	0.128042	-0.657662	0.174252	0.549054	0.988741	0.56051	0.151841	2.77926	1.51739	-0.855699			1.52498	4.00987	1.46601	1.50744	1.13822	Protein involved in the nonsense-mediated mRNA decay (NMD) pathway; interacts with Nam7p and Upf3p; involved in telomere maintenance
GGA2	YHR108W	-0.488662	5.79179	-0.42438	2.07462	0.81295	0.761943	2.23028	0.414638	-0.317854	-0.106954		-1.19063	0.380272	0.954966	3.07503	-0.71126	1.46087	Golgi-localized protein with homology to gamma-adaptin, interacts with and regulates Arf1p and Arf2p in a GTP-dependent manner in order to facilitate traffic through the late Golgi
CTM1	YHR109W	3.80322	0.198521	-0.524125	0.340428	-0.0447899	0.51192	-1.34203	1.56572	0.664458	2.99639	2.73737		-0.400117	0.82964	0.628893	-0.29124	-0.235887	Cytochrome c lysine methyltransferase, trimethylates residue 72 of apo-cytochrome c (Cyc1p) in the cytosol; not required for normal respiratory growth
ERP5	YHR110W	0.639845	3.83022	1.6798	-2.10766	1.1485	1.89085	0.214895	0.237996	1.49184	0.336995	0.770474		0.475288	-1.67249	-0.155817	0.656635	0.581867	Protein with similarity to Emp24p and Erv25p, member of the p24 family involved in ER to Golgi transport
UBA4	YHR111W	0.691226	-1.22926	0.638714	1.54337	0.431519	1.45779	0.338319	-1.05147	-0.120993	-1.49032		-0.0787146	0.15103	0.0663561	-0.751224	-0.829561	-3.93045	Protein that activates Urm1p before its conjugation to proteins (urmylation); one target is the thioredoxin peroxidase Ahp1p, suggesting a role of urmylation in the oxidative stress response
	YHR130C	0.838438	4.8497	-0.153088	-2.20496	4.5019	0.18481	0.283291	-0.154838	-0.170999	0.219377	-0.555763		0.563439	0.137133	0.24136	0.893147	0.452997	Dubious open reading frame unlikely to encode a functional protein, based on available experimental and comparative sequence data
	YHR139C-A	-0.0896472	5.04224	0.41958	-0.6727	0.290448	-1.14206	-0.804386	1.58737	0.686574	1.24154		0.945781	2.53121	0.828597	3.47721	1.66328	0.833884	Dubious open reading frame unlikely to encode a functional protein, based on available experimental and comparative sequence data
	YHR140W	2.10465	-0.29888	0.133601	0.172331	1.68813	-0.32226	0.79363	3.68457	3.3267	1.86196	-0.173624	1.23642	2.77811	4.35001	1.32901	-1.11162	-0.25608	Putative integral membrane protein of unknown function
RPL42B	YHR141C	2.14006	-0.0805512	1.26425	1.80977	3.13632	3.00482	1.22201	2.14057	3.23704	2.78395		0.973749	1.59517	4.12366	0.883474	1.36238	-5.5347	Protein component of the large (60S) ribosomal subunit, identical to Rpl42Ap and has similarity to rat L44; required for propagation of the killer toxin-encoding M1 double-stranded RNA satellite of the L-A double-stranded RNA virus
RPC10	YHR143W-A	0.035035	-1.26166	0.548951	1.10935	0.125382	1.4121	-0.40097	-0.926785	1.15727	-0.674873		-0.441144	1.0029	0.0806705	-0.690597	-0.8645	-7.11229	RNA polymerase subunit, found in RNA polymerase complexes I, II, and III
SKG6	YHR149C	1.11686	-0.37461	1.05584	-1.52585	1.20648	0.864052	1.28274	-0.157451	1.36069	1.03304		2.0562	1.65606	0.448348	0.140758	1.38385	-5.45818	Integral membrane protein that localizes primarily to growing sites such as the bud tip or the cell periphery; potential Cdc28p substrate; Skg6p interacts with Zds1p and Zds2p
TDA11	YHR159W	-0.619755	-0.252012	-0.874819	-3.90408	-0.806684	1.35343	-0.781008	-2.29423	-1.67378	-1.02903			-1.47769	-2.28267	-2.49328	0.635584	-0.936939	Putative protein of unknown function; green fluorescent protein (GFP)-fusion protein localizes to the cytoplasm; potential Cdc28p substrate
DNA2	YHR164C	1.93703	2.29215	-2.16047		-0.233971	0.0856252	-0.405065	-0.630736	-2.01021	-3.18887		1.6901	-2.47447	0.113911	-0.565769	1.03446	3.81256	Essential tripartite DNA replication factor with single-stranded DNA-dependent ATPase, ATP-dependent nuclease, and helicase activities; required for Okazaki fragment processing; involved in DNA repair pathways; potential Cdc28p substrate
THP2	YHR167W	-0.971689	0.369178	-2.04535	-6.23232	-1.00182	1.74254	0.379263	-1.83823	-0.464646	-0.10327	3.74144		-0.423697	0.285007	-0.381673	-0.718123	0.911457	Subunit of the THO complex, which connects transcription elongation and mitotic recombination, and of the TREX complex, which is recruited to activated genes and couples transcription to mRNA export; involved in telomere maintenance
	YHR202W	1.56466		1.5129	0.396761	1.00124	0.191137	-0.45215	-1.16628	1.44457	1.05638		1.09795	-0.558952	-0.212449	-0.73346	-0.961008	-7.06605	Putative protein of unknown function; green fluorescent protein (GFP)-fusion protein localizes to the vacuole, while HA-tagged protein is found in the soluble fraction, suggesting cytoplasmic localization
	YHR212W-A	0.373789	-1.65205	0.779365	1.42387	1.59232	2.33208	0.885562	0.11683	0.945164	-0.806414		0.247001	0.683029	1.06035	-0.341655	-0.931219	-4.26132	Putative protein of unknown function; identified by gene-trapping, microarray-based expression analysis, and genome-wide homology searching
	YHR213W-A	-0.545916	-0.778655	-0.245002	-0.654041	-0.372619	-0.924345	-1.96385	-0.734922	-0.862659	1.38064		5.19631	-0.301383	-1.05721	-0.935227	0.464438	-0.596833	Putative protein of unknown function; identified by gene-trapping, microarray-based expression analysis, and genome-wide homology searching
URM1	YIL008W	-0.345883	1.3945	-0.302265	-4.2823	0.399696	0.421486	0.517728	0.010253	0.0400063	0.581806	0.687005		0.171643	0.470165	0.725295	-1.16476	1.38561	Ubiquitin-like protein with weak sequence similarity to ubiquitin; depends on the E1-like activating enzyme Uba4p; molecular function of the Urm1p pathway is unknown, but it is required for normal growth, particularly at high temperature
VID28	YIL017C	0.858899	-0.884019	1.4737	-1.95609	0.541955	-0.754645	-0.343781	0.00495919	0.710761	-0.424825			1.78726	0.0146226	0.335187	-0.27522	-4.21642	Protein involved in proteasome-dependent catabolite degradation of fructose-1,6-bisphosphatase (FBPase); localized to the nucleus and the cytoplasm
CST6	YIL036W	-0.643153	4.4734	-0.338232	0.575844	0.625964	0.466762	0.631382	-1.51758	0.128802	-0.149226		-1.01834	0.0692912	-1.04847	1.50564	-0.629966	2.16636	Basic leucine zipper (bZIP) transcription factor of the ATF/CREB family, activates transcription of genes involved in utilization of non-optimal carbon sources; involved in telomere maintenance
PCL7	YIL050W	1.67124	-1.05471	1.57417	0.771053	0.832265	1.29929	1.38173	-0.051183	1.41482	0.34988			-0.139117	0.776891	0.689368	-0.898114	-4.68274	Pho85p cyclin of the Pho80p subfamily, forms a functional kinase complex with Pho85p which phosphorylates Mmr1p and is regulated by Pho81p; involved in glycogen metabolism, expression is cell-cycle regulated
	YIL054W	-0.212816		1.46513	-2.62273	1.87117	-1.21617	-1.09139	3.60033	3.8932	0.781869	1.64852		2.99224	1.42911	0.333932	1.38798	1.13653	Dubious open reading frame unlikely to encode a protein, based on available experimental and comparative sequence data
	YIL055C	0.80233	-0.991435	-0.535781	1.11334	0.834615	0.852009	-2.0665	-1.08847	-0.36868	-1.07494		0.231577	0.562399	0.512702	-0.876531	-0.825013	-4.42003	Putative protein of unknown function
AIR1	YIL079C	0.758393	0.925078	0.503316	1.32681	-0.889993	-1.81556	-1.97534	-1.56834	-0.765204	0.537453	4.68925	-1.00766	-0.789495	-1.73503	-1.10036	-0.525773	-1.55585	RING finger protein that interacts with the arginine methyltransferase Hmt1p to regulate methylation of Npl3p, which modulates Npl3p function in mRNA processing and export; has similarity to Air2p
	YIL086C	2.11593	0.235758	-0.212557	4.73686	-0.183601	-2.24214	-0.46066	-0.386496	0.9355	0.958555		7.53627	-1.33241	-0.313158	0.737206	1.38171	-1.02753	Dubious open reading frame unlikely to encode a functional protein, based on available experimental and comparative sequence data
RHO3	YIL118W	-0.555403	1.19883	-2.79252	0.277199	-0.654536	4.79863	1.85828	2.0495	0.172499	-0.703692			0.411264	3.17106	0.770194	-0.457504	0.959513	Non-essential small GTPase of the Rho/Rac subfamily of Ras-like proteins involved in the establishment of cell polarity; GTPase activity positively regulated by the GTPase activating protein (GAP) Rgd1p
REV7	YIL139C	0.314986	4.34246	0.0258415	-0.163048	1.37132	0.81854	-2.13166	1.13786	0.115216	1.08952		3.24348	1.72077	0.125382	1.82379	2.36082	0.267442	Processivity subunit of DNA polymerase zeta, which is involved in DNA repair and translesion synthesis; required for mutagenesis induced by DNA damage
	YIL141W	0.654425	-1.02642	-0.150178	0.261372	-0.483319	-0.513462	-1.4682	-1.30628	-0.00113217	0.407021		5.39536	-0.680748	-1.01499	-0.646313	-0.870586	0.415594	Dubious open reading frame unlikely to encode a functional protein, based on available experimental and comparative sequence data
PAN6	YIL145C	-0.579876	-0.824026	-2.87688		-4.89695	-3.8668	-1.35345	-2.14829	-2.71129	-1.28168		1.42633	-1.82059	-1.64	-0.401854	-0.769028	-1.63078	Pantothenate synthase, also known as pantoate-beta-alanine ligase, required for pantothenic acid biosynthesis, deletion causes pantothenic acid auxotrophy, homologous to E. coli panC
AIM20	YIL158W	0.394884	-0.352466	1.82628	-0.772438	0.680111	1.14969	1.56577	0.219123	1.96481	-1.35825		0.785166	2.14431	0.92716	0.0942112	-0.143662	-4.30006	Putative protein of unknown function; overexpression causes a cell cycle delay or arrest; null mutant displays increased frequency of mitochondrial genome loss; green fluorescent protein (GFP)-fusion protein localizes to the vacuole
	YIL161W	1.16855	-0.394777	-0.966527	0.745833	2.49829	-0.530595	-1.6973	2.89546	2.62978	0.877101	-1.14252	-0.901089	1.22619	4.19982	0.0933717	-0.640508	-0.382202	Putative protein of unknown function; green fluorescent protein (GFP)-fusion protein localizes to the cytoplasm; mRNA is enriched in Scp160p-associated mRNPs; YIL161W is a non-essential gene
MPH1	YIR002C	0.267908	0.322555	-0.102595	-1.22846	0.508255	1.56337	-0.187154	-0.892407	1.08031	-1.43865		2.44022	-0.25448	0.0192027	0.7306	1.67688	-4.40207	Member of the DEAH family of helicases, functions in an error-free DNA damage bypass pathway that involves homologous recombination, mutations confer a mutator phenotype
DSN1	YIR010W	0.108909	-1.72042	0.55335	1.12698	0.493472	2.20055	0.348341	-1.22689	0.275868	-1.26483		-0.164875	0.219904	0.110995	-0.943064	-0.915938	-3.99569	Essential component of the MIND kinetochore complex (Mtw1p Including Nnf1p-Nsl1p-Dsn1p) which joins kinetochore subunits contacting DNA to those contacting microtubules; important for chromosome segregation
YVH1	YIR026C	0.394681	-1.35483	0.126016	0.740821	0.0963019	1.14303	-0.0664228	-0.976704	-0.00108782	-1.4801		-0.444041	0.0182001	-0.61471	-1.70607	0.0637599	-4.95606	Protein phosphatase involved in vegetative growth at low temperatures, sporulation, and glycogen accumulation; transcription induced by low temperature and nitrogen starvation; member of the dual-specificity family of protein phosphatases
DAL3	YIR032C	0.492292	1.57253	-0.132173	4.96296	0.464488	-0.466377	0.823097	0.0614401	-0.394199	-0.936793			0.266847	0.764687	0.764167	0.212077	-0.574336	Ureidoglycolate hydrolase, converts ureidoglycolate to glyoxylate and urea in the third step of allantoin degradation; expression sensitive to nitrogen catabolite repression
BET4	YJL031C	1.9694	1.74858	5.06341	0.514302	1.04686	-1.26114	-0.138787	-1.7432	0.561015	0.980579			0.71464	0.331561	0.126782	0.199887	0.105108	Alpha subunit of Type II geranylgeranyltransferase required for vesicular transport between the endoplasmic reticulum and the Golgi; provides a membrane attachment moiety to Rab-like proteins Ypt1p and Sec4p
BNA3	YJL060W	1.33942		1.26408	0.31922	-0.031675	-0.505412	-0.428383	-1.19144	1.20833	-0.250139		-1.12583	-0.86579	-0.734182	-0.839578	-0.712557	-6.76235	Kynurenine aminotransferase, catalyzes formation of kynurenic acid from kynurenine; potential Cdc28p substrate
NUP82	YJL061W	1.08126	-0.763919	0.0547209	0.648338	1.97851	-1.30659	0.490727	2.6811	1.78597	-0.525211			1.29884	4.22196	1.73189	1.26231	0.904967	Nucleoporin, subunit of the nuclear pore complex (NPC); forms a subcomplex with Nup159p and Nsp1p, interacts with Nup116p and is required for proper localization of Nup116p in the NPC
JEM1	YJL073W	0.632264	5.66776	3.12246	-1.37016	0.196294	-2.4516	-2.22353	1.02392	2.08846	1.96825			2.81199	0.0998619	0.79029	2.09556	1.65305	DnaJ-like chaperone required for nuclear membrane fusion during mating, localizes to the ER membrane; exhibits genetic interactions with KAR2
	YJL077W-B	-1.45346	0.671857	0.0901454	1.73812	0.40579	0.240492	0.136145	-0.107127	0.775853	-0.660804			2.29101	0.079872	-0.742076	-1.11964	-6.72393	Putative protein of unknown function; identified by gene-trapping, microarray-based expression analysis, and genome-wide homology searching
DPB11	YJL090C	-0.650805	3.98554	0.300138	1.15933	1.82949	0.621307	2.07625	3.11766	1.52929	0.334475			1.47005	2.95658	0.26853	-0.559482	-0.352797	Subunit of DNA Polymerase II Epsilon complex; has BRCT domain, required on the prereplicative complex at replication origins for loading DNA polymerases to initiate DNA synthesis, also required for S/M checkpoint control
	YJL107C	-1.50483	-1.42083	1.62836	-2.84501	-0.606266	-0.0885565	-0.186661	-1.36684	0.249766	0.332192			1.46725	-2.02911	-2.06714	1.25181	-5.42375	Putative protein of unknown function; expression is induced by activation of the HOG1 mitogen-activated signaling pathway and this induction is Hog1p/Pbs2p dependent; YJL107C and adjacent ORF, YJL108C are merged in related fungi
MDV1	YJL112W	1.40355	1.79987	0.982101	2.29096	0.37918	1.01303	1.25036	-0.362179	0.395503	-1.37256			0.344268	0.717185	1.8113	0.139332	-4.26592	Peripheral protein of the cytosolic face of the mitochondrial outer membrane, required for mitochondrial fission; interacts with Fis1p and with the dynamin-related GTPase Dnm1p; contains WD repeats
ALB1	YJL122W	1.34386	-0.540998	2.54656	-0.697178	3.75028	2.31099	0.869454	0.21007	1.82299	-1.31394		0.603556	1.94709	1.2763	0.677788	-0.516561	-1.57749	Shuttling pre-60S factor; involved in the biogenesis of ribosomal large subunit; interacts directly with Arx1p; responsible for Tif6p recycling defects in absence of Rei1p
YUR1	YJL139C	-0.643806	4.82319	0.366101	1.06781	1.07224	2.27612	0.681445	0.187734	0.790051	0.0443733			0.908756	0.603005	-1.41152	-0.981397	-4.88523	Mannosyltransferase of the KTR1 family, involved in protein N-glycosylation; located in the Golgi apparatus
	YJL156W-A	-0.506212	1.23479	-2.62401	-0.31048	-4.34775	1.35506	-1.20682	0.351203	-1.24206	-1.77387	0.17124	2.19071	-1.14928	0.809893	0.152643	-0.366629	1.63761	Dubious open reading frame unlikely to encode a protein, based on available experimental and comparative sequence data
ASG7	YJL170C	-1.17042	-0.87802	-0.924635	0.543886	1.34017	-0.064665	-1.02945	-0.518854	0.173867	-1.45948		0.624942	0.641467	-0.40395	-2.50247	-0.641652	-7.29352	Protein that regulates signaling from a G protein beta subunit Ste4p and its relocalization within the cell; specific to a-cells and induced by alpha-factor
SWE1	YJL187C	-0.916012	-0.448367	0.245119	-6.95383	0.463974	-1.4866	-1.04654	-0.837835	-0.159496	1.20523			-0.103642	-0.52718	-0.31347	-0.918003	-0.558714	Protein kinase that regulates the G2/M transition by inhibition of Cdc28p kinase activity; localizes to the nucleus and to the daughter side of the mother-bud neck; homolog of S. pombe Wee1p; potential Cdc28p substrate
RPS22A	YJL190C	0.689649	-1.61678	0.696676		0.841322	-0.226731	-0.516934	-1.46052	2.38736	0.00166762		0.217771	1.89173	0.824273	-0.352036	-1.2832	-4.9598	Protein component of the small (40S) ribosomal subunit; nearly identical to Rps22Bp and has similarity to E. coli S8 and rat S15a ribosomal proteins
PRP21	YJL203W	0.395449	-1.40441	0.250941	0.130386	0.660535	-1.19725	-0.133225	-1.24557	0.798349	-0.0101502			-0.497247	-0.178784	-0.535112	-0.591628	-4.90075	Subunit of the SF3a splicing factor complex, required for spliceosome assembly
	YJR008W	0.406142	-0.836079	0.00162067	0.139542	0.289442	-0.715265	-2.21772	0.673119	0.531263	1.79218		4.5501	-0.323798	0.0339325	-0.346926	-0.146387	-0.266146	Putative protein of unknown function; expression repressed by inosine and choline in an Opi1p-dependent manner; expression induced by mild heat-stress on a non-fermentable carbon source.
BUD4	YJR092W	0.824931	-1.69888	0.626472	-0.0143864	-0.656355	0.461792	0.81389	-1.46256	-0.925263	-1.52294			-0.213472	-0.922265	-1.28512	-1.36786	-4.81669	Protein involved in bud-site selection and required for axial budding pattern; localizes with septins to bud neck in mitosis and may constitute an axial landmark for next round of budding; potential Cdc28p substrate
IME1	YJR094C	1.59505	-1.36117	-0.0216053	-0.34846	0.127988	0.603412	4.27152	1.93633	1.17408	-0.875656			1.2414	2.75907	0.830252	1.68812	0.150988	Master regulator of meiosis that is active only during meiotic events, activates transcription of early meiotic genes through interaction with Ume6p, degraded by the 26S proteasome following phosphorylation by Ime2p
NNF1	YJR112W	-0.725135	-0.518443	-0.409262	-2.86298	0.0102664	0.279795	1.14033	-1.49421	1.37526	-0.350493			0.955884	-0.579489	-1.14899	-0.266897	-5.06339	Essential component of the MIND kinetochore complex (Mtw1p Including Nnf1p-Nsl1p-Dsn1p) which joins kinetochore subunits contacting DNA to those contacting microtubules; required for accurate chromosome segregation
TIM8	YJR135W-A	0.557775	-1.223	1.87726	-5.85632	-0.0683575	0.743579	1.16349	0.10027	1.8565	0.486857			1.01794	0.286086	1.23767	0.738469	-1.42254	Mitochondrial intermembrane space protein mediating import and insertion of polytopic inner membrane proteins; homolog of human DDP1 (deafness dystonia peptide 1) which is mutated in the X-linked Mohr-Tranebjaerg syndrome
MGM101	YJR144W	-1.54962	-1.39859	-0.299682		0.237242	0.655858	-1.58657	-0.892129	0.837123	0.0477371		0.579326	0.981128	-0.765878	-1.06058	-1.29636	-6.66843	Protein involved in mitochondrial genome maintenance; component of the mitochondrial nucleoid, required for the repair of oxidative mtDNA damage
DID4	YKL002W	-0.375852	-0.917232	0.569156	0.791008	1.34096	-0.502639	0.589878	0.0512008	1.03596	-1.11621		0.605223	2.58356	0.471434	-0.127686	-0.366936	-5.30361	Class E Vps protein of the ESCRT-III complex, required for sorting of integral membrane proteins into lumenal vesicles of multivesicular bodies, and for delivery of newly synthesized vacuolar enzymes to the vacuole, involved in endocytosis
SWD2	YKL018W	-0.690505		0.893602	1.31011	0.25328	-0.587109	-0.735895	-0.392964	1.41054	-0.783595		-0.333679	-1.30791	1.3375	-0.289278	-1.10909	-6.34012	Subunit of the COMPASS (Set1C) complex, which methylates histone H3 on lys 4 and is involved in telomeric silencing; subunit of CPF (cleavage and polyadenylation factor), a complex involved in RNAP II transcription termination
MAK11	YKL021C	0.915251	5.63858	4.71817	-1.54852	0.129402	-0.618822	-1.98122	1.26092	1.73227	1.57266			2.0894	-0.854214	1.23401	2.14353	0.429131	Protein involved in an early, nucleolar step of 60S ribosomal subunit biogenesis; essential for cell growth and replication of killer M1 dsRNA virus; contains four beta-transducin repeats
	YKL027W	-0.32574	-1.17977	-0.491171	-0.480439	-1.00404	-1.55538	-2.34645	-1.09175	-0.999064	0.980655		5.08555	2.40886	-1.34634	-1.23274	-0.265319	-0.322219	Protein of unknown function, localized to the mitochondrial outer membrane
IXR1	YKL032C	-0.095899	-0.603246	0.723095	-5.47001	-0.970605	-1.82166	-2.15242	-0.318221	-0.651667	1.07216			-0.577312	-0.411567	0.450954	-0.467846	0.854652	Protein that binds DNA containing intrastrand cross-links formed by cisplatin, contains two HMG (high mobility group box) domains, which confer the ability to bend cisplatin-modified DNA; mediates aerobic transcriptional repression of COX5b
	YKL033W-A	1.65877	-0.977064	0.784063		1.37524	0.754248	1.25019	0.0972991	1.26232	-0.0983772			0.662433	1.31015	-0.91145	0.925851	-5.94439	Putative protein of unknown function; similar to uncharacterized proteins from other fungi
DCW1	YKL046C	-1.30218	-0.186027	1.19479	-0.827136	0.827785	2.13012	-1.62113	0.200135	1.6086	0.0287774			0.620484	1.29244	0.325469	0.913269	-4.81764	Putative mannosidase, GPI-anchored membrane protein required for cell wall biosynthesis in bud formation;homologous to Dfg5p
	YKL047W	-1.99832	9.55347	3.33028	0.186065	-8.74359	2.95128	-0.55403	8.81276	7.06194	6.75918	10.7318	2.38259	2.7226	12.022	-1.15989	-2.49335	-3.92137	Putative protein of unknown function, predicted to be palmitoylated; green fluorescent protein (GFP)-fusion protein localizes to the cytoplasm
SFK1	YKL051W	0.422287	-0.568121	0.481308	-0.0853476	-0.253521	-0.893352	-2.00351	-0.0716274	0.826955	1.95977		3.98123	-0.344485	-0.47378	-0.366266	0.146357	0.304992	Plasma membrane protein that may act together with or upstream of Stt4p to generate normal levels of the essential phospholipid PI4P, at least partially mediates proper localization of Stt4p to the plasma membrane
LHS1	YKL073W	1.45243	5.24628	3.17605	-1.47154	0.900014	-2.09489	-2.03388	0.868712	3.14523	1.70865	-0.0554108		2.33649	-0.00664189	1.25978	2.02734	0.371337	Molecular chaperone of the endoplasmic reticulum lumen, involved in polypeptide translocation and folding; member of the Hsp70 family; localizes to the lumen of the ER; regulated by the unfolded protein response pathway
TEF4	YKL081W	-0.0873687	1.70362	1.50511	0.039311	-2.74739	1.31486	0.423505	-1.19723	-0.457671	-2.04586		2.87328	-0.954073	0.578906	-3.13675	-0.514953	-5.18494	Translation elongation factor EF-1 gamma
HOT13	YKL084W	-0.0115944	1.41866	1.70794	0.97264	1.42243	1.85867	2.07876	1.74029	3.64858	1.22022		2.34095	2.61752	2.22273	0.801507	1.66868	-4.28329	Mitochondrial intermembrane space protein, first component of a pathway mediating assembly of small TIM (Translocase of the Inner Membrane) complexes which escort hydrophobic inner membrane proteins en route to the TIM22 complex
BUD2	YKL092C	0.554045	0.448946	-0.171583	0.425443	3.96286	0.701827	2.98991	4.17414	3.4787	-0.627876			2.77404	5.23329	3.07309	1.9659	2.07948	GTPase activating factor for Rsr1p/Bud1p required for both axial and bipolar budding patterns; mutants exhibit random budding in all cell types
YJU2	YKL095W	0.271005	0.189898	0.693856	0.612485	-0.937492	-0.214191	-1.87274	-0.65291	-0.507512	1.81533		4.3069	1.60892	-1.2477	0.465581	0.68244	0.681436	Essential protein required for pre-mRNA splicing; associates transiently with the spliceosomal NTC ("nineteen complex") and acts after Prp2p to promote the first catalytic reaction of splicing
OAC1	YKL120W	-1.08733	-0.904468	1.10219	0.691065	4.47182	1.82134	1.78042	-1.25708	1.88876	-2.17412			1.88299	-0.175255	-1.12599	-1.90328	0.139276	Mitochondrial inner membrane transporter, transports oxaloacetate, sulfate, thiosulfate, and isopropylmalate; member of the mitochondrial carrier family
CTK1	YKL139W	-1.29663	-1.17237	-0.157431		0.926833	0.329133	-1.16288	-1.2258	-0.100389	-1.88971		0.166712	0.19691	-0.636964	-1.44845	-1.02664	-5.6123	Catalytic (alpha) subunit of C-terminal domain kinase I (CTDK-I), which phosphorylates both RNA pol II subunit Rpo21p to affect transcription and pre-mRNA 3' end processing, and ribosomal protein Rps2p to increase translational fidelity
	YKL156C-A	-0.123306	-0.539831	0.761227	-0.638037	0.930072	0.912275	0.183453	0.1539	1.65124	0.484534		1.22715	2.7053	0.433582	-0.446932	1.07405	-5.13753	Dubious open reading frame unlikely to encode a protein; completely overlaps the verified gene RPS27A; identified by gene-trapping, microarray-based expression analysis, and genome-wide homology searching
RCN1	YKL159C	0.538878	-1.30513	0.485843	1.96971	0.430239	-0.24091	-0.17669	-1.08892	1.07603	-0.407892			-0.47361	-0.181037	-1.11077	-0.589012	-5.90421	Protein involved in calcineurin regulation during calcium signaling; has similarity to H. sapiens DSCR1 which is found in the Down Syndrome candidate region
MRPL38	YKL170W	0.906282	4.18222	0.736844		1.25153	0.536735	1.15649	1.34016	0.619787	1.95821			0.276613	1.25672	0.711109	0.304843	0.271153	Mitochondrial ribosomal protein of the large subunit; appears as two protein spots (YmL34 and YmL38) on two-dimensional SDS gels
SDS22	YKL193C	0.0337982	3.68115	-1.3363	0.413634	-0.63441	-0.148078	-0.231465	0.600674	1.34312	0.331146		4.48923	0.48886	-0.29098	1.42475	2.90837	0.0608877	Conserved nuclear regulatory subunit of Glc7p type 1 protein serine-threonine phosphatase (PP1), functions positively with Glc7p to promote dephosphorylation of nuclear substrates required for chromosome transmission during mitosis
CBT1	YKL208W	0.90075	-0.261933	0.296131	0.658612	1.48802	3.39959	2.61296	-0.0569612	0.962111	-0.361102		-0.918985	0.670462	-0.212103	-1.43097	-0.227281	-5.98916	Protein involved in 5' end processing of mitochondrial COB, 15S_rRNA, and RPM1 transcripts; may also have a role in 3' end processing of the COB pre-mRNA; displays genetic interaction with cell cycle-regulated kinase Dbf2p
VPS1	YKR001C	1.57834	4.68103	-1.56835	-3.53196	-0.801623	-0.444843	-1.66984	0.754178	4.323	2.63413	-1.4821		1.52043	0.831522	-0.907626	-1.3556	-5.7298	Dynamin-like GTPase required for vacuolar sorting; also involved in actin cytoskeleton organization, late Golgi-retention of some proteins, regulating peroxisome biogenesis
YPT52	YKR014C	-0.3899	4.23344	-3.09454	2.10121	-3.03366	2.34057	2.95199	-1.08772	-1.52588	-0.890405	-0.71043	1.09403	-0.549972	0.392037	0.664961	-0.614502	0.908809	GTPase, similar to Ypt51p and Ypt53p and to mammalian rab5; required for vacuolar protein sorting and endocytosis
	YKR018C	0.450768	-0.845887	1.13111	0.0914913	-0.22686	-0.565826	-1.87439	-0.249764	0.260726	0.9951		3.90461	-0.0417003	-0.508418	0.00245258	-0.0754347	0.632088	Putative protein of unknown function; green fluorescent protein (GFP)-fusion protein localizes to the cytoplasm and nucleus
SHB17	YKR043C	-1.55518	-2.31743	0.870607		2.39777	1.65066	-0.256363	0.818221	1.6058	0.572275		0.0557521	1.21795	1.09294	-0.663738	-1.09034	-6.64741	Putative protein of unknown function; green fluorescent protein (GFP)-fusion protein localizes to the cytoplasm and nucleus
UTP30	YKR060W	1.87874	0.0487509	-1.72062	0.63805	-1.46792	2.4194	0.277447	3.08418	1.25877	-0.350945	-0.625155	0.521165	1.27898	4.31803	1.73916	-0.816636	2.22901	Possible U3 snoRNP protein involved in maturation of pre-18S rRNA, based on computational analysis of large-scale protein-protein interaction data
ECM4	YKR076W	0.397655	1.17423	1.2813	0.96014	0.633608	1.03024	-2.75709	0.256379	0.588914	1.24842	-4.19927	0.11493	3.15194	0.321016	0.365022	1.2062	-1.07626	Omega class glutathione transferase; not essential; similar to Ygr154cp; green fluorescent protein (GFP)-fusion protein localizes to the cytoplasm
MSA2	YKR077W	0.0412767	-1.06909	-0.547937	-0.50392	-0.986215	-1.56406	-1.79704	-1.39859	0.689661	2.25411		4.01771	-0.990144	-0.750921	-1.27011	0.209917	-0.790242	Putative transcriptional activator, that interacts with G1-specific transcription factor, MBF and G1-specific promoters; ortholog of Msa2p, an MBF and SBF activator that regulates G1-specific transcription and cell cycle initiation
NUP133	YKR082W	-0.826869	3.86661	-0.70504	-0.178214	-0.552024	0.818055	0.255591	0.0353742	-0.851722	-0.761946			-0.252092	-0.135745	-1.25872	-0.958445	-0.343227	Subunit of the Nup84p subcomplex of the nuclear pore complex (NPC), localizes to both sides of the NPC, required to establish a normal nucleocytoplasmic concentration gradient of the GTPase Gsp1p
RPL40B	YKR094C	-0.141462		2.56333	-2.84677	5.95587	-1.73253	-0.800041	2.36339	3.50163	-0.0500113	0.851072		2.88832	2.17142	0.10188	1.70887	-0.124188	Fusion protein, identical to Rpl40Ap, that is cleaved to yield ubiquitin and a ribosomal protein of the large (60S) ribosomal subunit with similarity to rat L40; ubiquitin may facilitate assembly of the ribosomal protein into ribosomes
ATG10	YLL042C	1.20352	1.01552	1.62245	1.20317	1.94957	1.24042	-0.325786	-0.657204	2.09561	0.154178			1.81902	0.759842	0.453716	1.62081	-4.84522	Conserved E2-like conjugating enzyme that mediates formation of the Atg12p-Atg5p conjugate, which is a critical step in autophagy
RPL8B	YLL045C	-0.779367	2.79846	0.233965	-4.86937	0.0259738	0.412606	-0.821666	-1.16224	-0.34051	-0.27877	-0.862404		-0.843018	-0.493192	0.441254	-1.19781	0.188224	Ribosomal protein L4 of the large (60S) ribosomal subunit, nearly identical to Rpl8Ap and has similarity to rat L7a ribosomal protein; mutation results in decreased amounts of free 60S subunits
GAT3	YLR013W	0.107944	1.60923	-1.63104	0.466095	-1.06474	-2.41046	1.09265	-3.69707	-0.267303	0.924448	15.8034		2.07156	0.355119	-0.549016	-0.383924	0.577061	Protein containing GATA family zinc finger motifs
PML1	YLR016C	0.474033	-1.21535	0.371186	0.881119	1.15952	2.9755	-0.810671	0.0192655	2.0413	0.451899		0.9287	2.01658	1.17155	0.620545	-1.00335	-4.3872	Subunit of the RES complex, which is required for nuclear retention of unspliced pre-mRNAs; acts in the same pathway as Pml39p and Mlp1p
YEH2	YLR020C	-2.18545	0.303078	0.270676	0.976967	1.31024	1.71684	1.06702	0.817357	2.00113	-0.323901		0.200197	1.50952	2.5074	0.264136	0.507216	-5.48235	Steryl ester hydrolase, catalyzes steryl ester hydrolysis at the plasma membrane; involved in sterol metabolism
SED5	YLR026C	1.30656	1.20338	-0.856582	0.395087	2.91656	-1.28729	-0.22682	-1.55424	0.315389	0.0536537	0.928185	4.35252	0.00414854	-0.111653	-0.48252	-0.360442	0.271348	cis-Golgi t-SNARE syntaxin required for vesicular transport between the ER and the Golgi complex, binds at least 9 SNARE proteins
	YLR040C	0.0326902	-1.8709	0.93699	0.314939	0.210845	2.64988	0.599078	-1.08108	-0.0756376	-1.01132		-0.461874	1.77435	-0.709447	-1.40604	-1.35781	-4.95646	Putative protein of unknown function; localizes to the cell wall; predicted to be a GPI-attached protein; upregulated by Mcm1p-Alpha1p transcription factor; partially overlaps the dubious ORF YLR041W; YLR040C is not essential
BOS1	YLR078C	-0.157858	-0.232324	0.916441	1.17944	0.37263	2.38321	0.970391	0.0698585	1.00341	-0.162231			1.37146	0.332239	-0.827461	-1.18817	-4.36755	v-SNARE (vesicle specific SNAP receptor), localized to the endoplasmic reticulum membrane and necessary for vesicular transport from the ER to the Golgi
SMC4	YLR086W	0.38204	-0.291483	1.28851	-4.51945	-0.691326	0.69598	0.91246	1.41562	-0.549762	0.307275			-0.625983	-0.169911	1.14986	-0.525401	1.5114	Subunit of the condensin complex, which reorganizes chromosomes during cell division, forms a stable complex with Smc2p that has ATP-hydrolyzing and DNA-binding activity and promotes knotting of circular DNA; potential Cdc28p substrate
ERG27	YLR100W	-0.409493	-0.543882	0.64626	1.2014	2.39419	-0.743405	0.861699	0.372683	1.58714	-0.182851		0.999891	2.60313	1.08319	-0.014213	0.657098	-5.40512	3-keto sterol reductase, catalyzes the last of three steps required to remove two C-4 methyl groups from an intermediate in ergosterol biosynthesis; mutants are sterol auxotrophs
CLF1	YLR117C	0.914302	3.64095	-1.67551	-1.53932	-1.324	-2.71994	-1.37247	-1.01806	-0.558713	-1.2839	0.26133	9.19746	0.629834	-1.02743	0.15056	1.60457	-1.41127	Essential splicesome assembly factor; contains multiple tetratricopeptide repeat (TPR) protein-binding motifs and interacts specifically with many spliceosome components, may serve as a scaffold during splicesome assembly
	YLR125W	0.0413988	-0.772542	-0.0757431	-0.103056	-0.505741	-1.58859	-2.16435	-0.855299	1.18475	1.60141		5.3669	-0.0617824	-0.529488	-0.532257	0.753789	-0.429834	Putative protein of unknown function; mutant has decreased Ty3 transposition; YLR125W is not an essential gene
DCN1	YLR128W	0.636912	0.409046	0.551931	-0.247168	0.444622	0.0694315	-2.03331	-0.355869	0.252716	1.93262		4.40507	0.92153	-0.0898871	-0.179113	0.0260594	0.144449	Putative Nedd8 ligase; binds Nedd8; involved in cullin neddylation; not essential; similar to C.elegans DCN-1; contains UBA-like ubiquitin-binding domain and a DUF298 domain
MAS1	YLR163C	-0.720216	-0.585348	0.618807	0.761986	2.67539	2.67249	1.30837	0.336312	1.37423	-0.184534		-0.45785	2.17748	0.516146	0.790775	-0.032002	-4.99738	Smaller subunit of the mitochondrial processing protease (MPP), essential processing enzyme that cleaves the N-terminal targeting sequences from mitochondrially imported proteins
RPS31	YLR167W	0.581419	-1.50703	0.98475	1.6378	2.16464	0.759113	4.04599	0.897962	2.23445	2.38194		0.636858	1.4074	2.40519	-0.310231	-0.402017	-6.20825	Fusion protein that is cleaved to yield a ribosomal protein of the small (40S) subunit and ubiquitin; ubiquitin may facilitate assembly of the ribosomal protein into ribosomes; interacts genetically with translation factor eIF2B
EMG1	YLR186W	-0.18358	-0.929748	0.47082	1.20387	3.31285	0.0309848	0.460948	0.599927	1.79623	0.332976		0.740003	1.44942	0.660749	0.269329	0.0529816	-5.24998	Member of the alpha/beta knot fold methyltransferase superfamily; required for maturation of 18S rRNA and for 40S ribosome production; interacts with RNA and with S-adenosylmethionine; associates with spindle/microtubules; forms homodimers
PWP1	YLR196W	-0.549326	5.25915	-0.544653	3.25378	0.152398	0.813045	1.92466	-1.13044	-0.436608	0.0463513		-1.43329	0.906857	-0.263324	2.13733	-0.879114	1.39627	Protein with WD-40 repeats involved in rRNA processing; associates with trans-acting ribosome biogenesis factors; similar to beta-transducin superfamily
	YLR232W	-0.773316	-0.897597	-0.40725	-0.838511	-0.24667	-0.777523	-2.44516	0.290974	0.619493	1.37656		4.60583	-0.121743	-0.308618	-0.879223	-0.122068	-0.848666	Dubious open reading frame unlikely to encode a protein, based on available experimental and comparative sequence data; partially overlaps the verified gene BNA5
EST1	YLR233C	0.300007	-0.703283	0.663166	0.0499349	0.821862	0.661179	1.01882	0.0284384	0.780014	-0.155573		0.23176	0.758127	-0.0292207	-0.0983529	-0.339685	-3.88484	TLC1 RNA-associated factor involved in telomere length regulation as the recruitment subunit of the telomerase holoenzyme, has a possible role in activating Est2p-TLC1-RNA bound to the telomere
THI7	YLR237W	0.185722	-0.630729	0.83278	0.0976014	-1.28011	0.025969	-0.159467	-0.915006	-0.660952	-0.109426		5.78682	-1.17781	-0.0733368	-0.370751	-0.478251	-0.744117	Plasma membrane transporter responsible for the uptake of thiamine, member of the major facilitator superfamily of transporters; mutation of human ortholog causes thiamine-responsive megaloblastic anemia
DBP9	YLR276C	-0.841513	4.87378	0.219351	0.379968	1.4047	0.872374	-2.64596	2.1354	1.00734	-0.550262			1.50496	1.8495	0.0352612	-0.758003	-0.236207	ATP-dependent RNA helicase of the DEAD-box family involved in biogenesis of the 60S ribosomal subunit
ECM38	YLR299W	-0.579193	0.982639	5.44033	-0.386267	3.83838	1.98508	1.5431	0.731319	1.00082	-0.0978128	0.554506	0.124709	-0.103641	0.956998	-0.595713	-1.27346	1.62396	Gamma-glutamyltranspeptidase, major glutathione-degrading enzyme; involved in detoxification of electrophilic xenobiotics; expression induced mainly by nitrogen starvation
CDA2	YLR308W	0.257495	0.440447	-0.0673668	-1.10026	0.701368	1.74806	-0.851156	-0.634265	1.58942	-0.0746518			0.255925	0.806731	-1.49071	0.624715	-5.01743	Chitin deacetylase, together with Cda1p involved in the biosynthesis ascospore wall component, chitosan; required for proper rigidity of the ascospore wall
	YLR312C	0.37944	-0.421842	1.3336	1.55544	0.220849	2.16393	3.84886	1.98769	0.610756	1.28529			0.985811	1.67407	1.98522	0.517526	1.70436	Protein of unknown function; null mutant quiescent and non-quiescent cells exhibit reduced reproductive capacity
SPO77	YLR341W	-0.34908	0.86702	0.244008	0.382221	4.26951	0.771507	3.07162	3.78409	2.99136	-0.207636		1.92755	2.69389	4.54857	2.60338	1.70679	1.60866	Meiosis-specific protein of unknown function, required for spore wall formation during sporulation; dispensable for both nuclear divisions during meiosis
GAS2	YLR343W	0.15309	-0.79745	0.580696		1.37038	0.974354	-2.90962	0.416113	1.19115	-1.20066		0.769696	2.82773	0.294006	-0.449303	-0.380734	-4.99625	1,3-beta-glucanosyltransferase, involved with Gas4p in spore wall assembly; has similarity to Gas1p
	YLR345W	1.23235	3.52137	0.93964	-0.938822	-0.0195972	-0.0215636	-0.548693	2.17017	4.09007	0.225392			1.85132	2.76289	1.83829	0.347579	-2.87213	Similar to 6-phosphofructo-2-kinase/fructose-2,6-bisphosphatase enzymes responsible for the metabolism of fructoso-2,6-bisphosphate; mRNA expression is repressed by the Rfx1p-Tup1p-Ssn6p repressor complex; YLR345W is not an essential gene
ATG33	YLR356W	0.26887	1.09361	-0.715203	3.84966	-0.0891721	-0.571281	0.194264	-1.52638	-1.43499	-1.59684			-0.300205	-0.772336	-0.423465	-0.0335768	-1.14966	Putative protein of unknown function with similarity to SCM4; green fluorescent protein (GFP)-fusion protein localizes to mitochondria; YLR356W is not an essential gene
ADE13	YLR359W	-0.791349	3.82723	0.504213	1.78551	-0.38473	0.0379655	-0.702555	0.563702	-0.528843	-0.264127			0.184717	-0.0683043	-0.864888	-0.480205	0.246576	Adenylosuccinate lyase, catalyzes two steps in the 'de novo' purine nucleotide biosynthetic pathway; expression is repressed by adenine and activated by Bas1p and Pho2p; mutations in human ortholog ADSL cause adenylosuccinase deficiency
DCR2	YLR361C	0.0710714	-1.15625	1.75893	-0.993883	-0.00083222	0.274928	0.312984	-0.315604	1.35212	0.206666		1.97339	1.66162	-0.221091	0.335582	-0.24164	-4.86853	Phosphoesterase involved in downregulation of the unfolded protein response, at least in part via dephosphorylation of Ire1p; dosage-dependent positive regulator of the G1/S phase transition through control of the timing of START
	YLR365W	0.562248	0.173146	-1.82772	1.32815	-1.39592	2.48571	-1.34425	3.6076	1.764	-0.313333		0.164582	1.03867	3.8128	1.36103	-0.417099	1.07416	Dubious open reading frame unlikely to encode a protein, based on available experimental and comparative sequence data; partially overlaps dubious gene YLR364C-A; YLR365W is not an essential gene
SUR4	YLR372W	1.90867	-0.943221	1.46947	-6.84146	1.08839	1.05994	-0.566837	0.0280048	1.51534	1.17564			1.21778	0.595685	0.8323	0.5259	-4.45503	Elongase, involved in fatty acid and sphingolipid biosynthesis; synthesizes very long chain 20-26-carbon fatty acids from C18-CoA primers; involved in regulation of sphingolipid biosynthesis
VID22	YLR373C	0.352211	5.67833	0.678666	-0.708781	0.282406	-0.293205	-2.56712	0.171476	0.588107	2.00243		-0.763649	1.37529	0.351577	1.40656	-0.67805	0.300471	Glycosylated integral membrane protein localized to the plasma membrane; plays a role in fructose-1,6-bisphosphatase (FBPase) degradation; involved in FBPase transport from the cytosol to Vid (vacuole import and degradation) vesicles
	YLR379W	0.190477	1.19871	-0.417588	4.82097	0.334493	-0.508645	0.374774	-0.234347	-0.603799	-1.18458			0.167524	0.634855	0.349236	-0.00824495	-0.656969	Dubious open reading frame unlikely to encode a protein, based on available experimental and comparative sequence data; partially overlaps the essential ORF SEC61/YLR378C
	YLR399W-A	0.485867	-1.11098	0.656787	0.900138	0.599447	-0.199133	-1.0888	-1.5013	1.38631	-0.808227		2.86334	0.53831	-1.16728	-0.923852	0.606978	-6.45534	Dubious open reading frame unlikely to encode a protein, based on available experimental and comparative sequence data; overlaps the characterized ORF BDF1/YLR399C
DUS4	YLR405W	-0.89727	1.41974	-0.754825	0.265323	1.96097	3.2868	0.504937	0.666366	0.95603	-1.00207		2.00228	0.966526	1.31681	-1.0276	0.292815	-4.28359	Dihydrouridine synthase, member of a widespread family of conserved proteins including Smm1p, Dus1p, and Dus3p
CTR3	YLR411W	-0.567223	4.43082	0.614607	1.58844	-0.163109	4.05816	0.161817	1.40161	-0.182747	0.0205984			2.53004	0.188966	-0.510381	-0.562471	0.823656	High-affinity copper transporter of the plasma membrane, acts as a trimer; gene is disrupted by a Ty2 transposon insertion in many laboratory strains of S. cerevisiae
	YLR444C	0.562299	0.209974	0.474496	-6.74228	1.25535	-1.84495	1.39443	2.31607	0.836672	-0.0953777			-0.290115	1.31769	2.01979	-3.38351e-05	0.845362	Dubious open reading frame unlikely to encode a functional protein, based on available experimental and comparative sequence data
RIF2	YLR453C	-0.105918	1.17053	-2.07589	-0.375268	0.484887	0.822576	1.4282	-0.918565	0.485781	-0.432797		4.22259	1.0764	-0.0048004	1.36227	0.835605	0.196104	Protein that binds to the Rap1p C-terminus and acts synergistically with Rif1p to help control telomere length and establish telomeric silencing; deletion results in telomere elongation
	YLR456W	1.45636	2.29371	-0.665932	-1.51175	-1.113	-1.32306	-0.665144	0.36707	1.20411	-0.474889		4.48406	-0.57104	-0.0333196	0.985293	2.30572	-1.406	Putative protein of unknown function; null mutant displays increased resistance to antifungal agents gliotoxin, cycloheximide and H2O2
YAP1	YML007W	-1.07164	0.729621	-0.693943	-6.64933	-0.990993	-0.353359	-1.04726	-1.06712	0.208428	0.360666	-0.0158262		-0.559099	0.138538	-0.0627044	-0.96682	-0.406005	Basic leucine zipper (bZIP) transcription factor required for oxidative stress tolerance; activated by H2O2 through the multistep formation of disulfide bonds and transit from the cytoplasm to the nucleus; mediates resistance to cadmium
ERV25	YML012W	0.360928	0.137608	-0.456903	0.850288	3.06622	3.6195	1.65166	0.44384	1.76303	-0.765158		2.23133	2.69425	1.14226	-0.0892514	0.896163	-5.71634	Protein that forms a heterotrimeric complex with Erp1, Erp2p, and Emp24, member of the p24 family involved in endoplasmic reticulum to Golgi transport
APT1	YML022W	-0.889818	-0.316995	-0.0189187	0.949334	2.72465	3.46312	0.9892	0.0907361	0.929269	-1.57022		-0.435055	0.70628	0.104181	-1.36223	-1.14092	-3.94972	Adenine phosphoribosyltransferase, catalyzes the formation of AMP from adenine and 5-phosphoribosylpyrophosphate; involved in the salvage pathway of purine nucleotide biosynthesis
GAL80	YML051W	0.447119	1.23855	-0.322236	-0.894787	-0.144748	0.659306	0.52229	-0.934786	0.0976209	-0.420749	0.294502	3.81783	0.155595	-0.563651	2.4165	1.65829	0.706991	Transcriptional regulator involved in the repression of GAL genes in the absence of galactose; inhibits transcriptional activation by Gal4p; inhibition relieved by Gal3p or Gal1p binding
SUR7	YML052W	0.443086	2.01328	0.708353	-0.0344713	0.460233	-1.0324	-1.52682	-0.825044	1.084	-0.238356		4.26683	0.618858	0.146958	1.8026	1.1709	0.342376	Putative integral membrane protein; component of eisosomes; associated with endocytosis, along with Pil1p and Lsp1p; sporulation and plasma membrane sphingolipid content are altered in mutants
SPC2	YML055W	-2.1315	0.267502	0.0658057	-2.3756	0.448793	3.85468	-1.37753	0.0187684	-0.366322	-0.845121	0.972425	-1.12643	-0.537374	0.300853	0.427216	-0.358149	0.940303	Subunit of signal peptidase complex (Spc1p, Spc2p, Spc3p, Sec11p), which catalyzes cleavage of N-terminal signal sequences of proteins targeted to the secretory pathway; homologous to mammalian SPC25
CMP2	YML057W	-1.64121	0.018266	-1.07195	-4.22947	0.113774	0.455188	-1.52835	-1.08525	-1.15763	1.60851	0.531559		-0.141916	-1.09579	-2.06707	0.116836	0.369396	Calcineurin A; one isoform (the other is CNA1) of the catalytic subunit of calcineurin, a Ca++/calmodulin-regulated protein phosphatase which regulates Crz1p (a stress-response transcription factor), the other calcineurin subunit is CNB1
	YML079W	-0.607507	3.83059	-0.0831535	-0.872786	-1.40299	-1.14683	-1.63816	-1.50143	-0.131422	0.87579		5.37961	-0.56893	-1.63405	-0.731096	0.726393	-0.828051	Non-essential protein of unknown function with structural resemblance to plant storage and ligand binding proteins (canavalin, glycinin, auxin binding protein) and to some enzymes (epimerase, germin); localizes to the nucleus and cytoplasm
TUB1	YML085C	0.952322	-0.736722	1.21562	1.10513	1.33967	3.18119	-0.761913	0.238293	1.62573	-0.171706		1.2478	0.228267	0.940942	-0.315838	-0.960186	-5.37358	Alpha-tubulin; associates with beta-tubulin (Tub2p) to form tubulin dimer, which polymerizes to form microtubules
ATR1	YML116W	-0.548413	4.67971	0.661402	1.31751	1.02858	1.59139	0.933636	1.09366	-0.00287959	0.201955			0.274108	1.23863	-1.06938	-0.655106	1.38565	Multidrug efflux pump of the major facilitator superfamily, required for resistance to aminotriazole and 4-nitroquinoline-N-oxide
	YML122C	1.02855	0.496275	0.360971		3.34551	1.63849	-0.4327	0.31341	2.5744	0.466085		0.888305	2.88135	1.87019	0.236337	0.631007	-5.05142	Dubious open reading frame unlikely to encode a protein, based on available experimental and comparative sequence data
PHO84	YML123C	3.57039	-1.04501	0.168631		-0.74315	0.524902	-1.17553	-0.321868	2.52382	0.151468		-0.147648	2.10122	2.29761	-0.562291	-1.15673	-5.29239	High-affinity inorganic phosphate (Pi) transporter and low-affinity manganese transporter; regulated by Pho4p and Spt7p; mutation confers resistance to arsenate; exit from the ER during maturation requires Pho86p
CDC5	YMR001C	-0.839496	0.259725	0.18977	-1.52224	1.01811	1.67354	-0.821704	-0.573681	0.279268	-2.34256			0.126291	0.161442	0.416788	0.452314	-3.83147	Polo-like kinase with similarity to Xenopus Plx1 and S. pombe Plo1p; found at bud neck, nucleus and SPBs; has multiple functions in mitosis and cytokinesis through phosphorylation of substrates; may be a Cdc28p substrate
ADI1	YMR009W	-1.11433	0.218649	0.277526	-5.7589	1.25069	-1.70299	0.705791	2.15911	1.06995	-0.710267			-0.874109	1.44235	1.28037	1.40145	0.568215	Acireductone dioxygenease involved in the methionine salvage pathway; ortholog of human MTCBP-1; transcribed with YMR010W and regulated post-transcriptionally by RNase III (Rnt1p) cleavage; ADI1 mRNA is induced in heat shock conditions
	YMR010W	0.548738	4.49548	0.292486	0.215511	1.93507	0.26919	5.58723	1.12393	2.1486	0.534552		1.38089	1.60079	2.63476	0.187586	2.55185	-0.497683	Putative protein of unknown function; green fluorescent protein (GFP)-fusion protein localizes to the cytoplasm; YMR010W is not an essential gene; YMR010W mRNA is transcribed with ADI1
SEC59	YMR013C	-0.996489	3.85237	-0.20911	-0.0629526	0.695637	0.749643	2.2838	1.79331	0.506491	-0.993513			0.834804	1.99123	-0.756753	-0.612554	-0.654503	Dolichol kinase, catalyzes the terminal step in dolichyl monophosphate (Dol-P) biosynthesis; required for viability and for normal rates of lipid intermediate synthesis and protein N-glycosylation
ERG5	YMR015C	1.87276	1.18894	1.6399	1.43759	0.377027	1.37511	1.04929	-0.318284	1.28406	-0.296621			1.80349	0.750782	0.294377	-0.207837	-4.81298	C-22 sterol desaturase, a cytochrome P450 enzyme that catalyzes the formation of the C-22(23) double bond in the sterol side chain in ergosterol biosynthesis; may be a target of azole antifungal drugs
SOK2	YMR016C	0.922434	0.433725	2.80255	1.0621	-2.27168	2.91626	1.46271	0.207712	1.49358	-1.11763		5.48829	1.88073	1.37116	-0.137413	-0.0185271	-4.00186	Nuclear protein that plays a regulatory role in the cyclic AMP (cAMP)-dependent protein kinase (PKA) signal transduction pathway; negatively regulates pseudohyphal differentiation; homologous to several transcription factors
EIS1	YMR031C	-0.177976	-0.353294	0.122169	0.248771	1.26424	0.562669	-2.39826	-0.454298	0.404946	0.847228		-0.154282	1.83004	-0.625316	-1.59808	-0.549535	-4.7858	Protein of unknown function with similarity to Ykl050cp and Uso1p; the authentic, non-tagged protein is detected in a phosphorylated state in highly purified mitochondria in high-throughput studies; YMR031C is not an essential gene
HOF1	YMR032W	1.00328	4.06683	0.254936	1.85206	2.70692	1.03433	0.113433	0.674432	1.20784	1.09711		0.999055	2.60919	1.94704	2.39045	0.97135	1.66013	Bud neck-localized, SH3 domain-containing protein required for cytokinesis; regulates actomyosin ring dynamics and septin localization; interacts with the formins, Bni1p and Bnr1p, and with Cyk3p, Vrp1p, and Bni5p
MCM1	YMR043W	-0.032362	-0.012595	-0.462503	0.784134	2.09408	0.144039	-0.116103	0.957228	1.47082	-0.185093		0.849425	2.80518	0.421868	-0.915699	-0.774056	-4.90101	Transcription factor involved in cell-type-specific transcription and pheromone response; plays a central role in the formation of both repressor and activator complexes
AVO2	YMR068W	0.317526	-1.56797	0.482093	0.566605	0.934292	1.25233	0.734829	-0.0331178	1.62724	0.0490822		-0.477169	1.01308	1.32639	-0.00113083	-0.362508	-4.95856	Component of a complex containing the Tor2p kinase and other proteins, which may have a role in regulation of cell growth
MOT3	YMR070W	0.507657	0.701236	-0.877878		-0.904317	1.05952	0.734284	-1.59008	-0.219506	0.146384	4.64923	-0.46297	-0.0564129	-0.0375959	0.128087	-0.737639	-0.602643	Nuclear transcription factor with two Cys2-His2 zinc fingers; involved in repression of a subset of hypoxic genes by Rox1p, repression of several DAN/TIR genes during aerobic growth, and repression of ergosterol biosynthetic genes
CTF13	YMR094W	-0.369828	0.432454	-1.16423	0.466203	1.92377	0.372778	1.64916	3.32635	3.71093	-0.796601		0.454132	2.41265	4.0253	1.73465	1.7556	0.635445	Subunit of the CBF3 complex, which binds to the CDE III element of centromeres, bending the DNA upon binding, and may be involved in sister chromatid cohesion during mitosis
SPC24	YMR117C	-0.0179487	1.49189	-2.21356	-0.131688	-2.17197	-0.899473	-1.86767	0.323719	-0.214305	0.0987172		4.17308	-0.564529	0.606264	0.972383	2.43285	1.06939	Component of the evolutionarily conserved kinetochore-associated Ndc80 complex (Ndc80p-Nuf2p-Spc24p-Spc25p); involved in chromosome segregation, spindle checkpoint activity and kinetochore clustering
	YMR122W-A	0.912889	-1.4122	0.757986	0.39922	0.743397	0.873424	1.1754	-0.441413	0.140284	-1.28477			2.64729	-0.381916	-0.751388	-1.0027	-4.91768	Protein of unknown function; green fluorescent protein (GFP)-fusion protein localizes to the cytoplasm and endoplasmic reticulum
TPP1	YMR156C	-0.136714	-0.0727599	-0.506599	-3.92954	0.528681	2.63359	-0.0748989	-0.683065	1.82056	0.123573			1.30734	0.241623	-0.67805	-1.02604	-3.39072	DNA 3'-phosphatase that functions in repair of endogenous damage of double-stranded DNA, activity is specific for removal of 3' phosphates at strand breaks; has similarity to the l-2-haloacid dehalogenase superfamily
HOT1	YMR172W	-2.46086	-0.0551972	-4.52107	0.0971593	-2.89325	0.310239	-3.23078	1.72988	-3.46982	-0.381093	-2.60323	0.600356	-2.63536	0.472549	-0.661994	-1.39502	1.74904	Transcription factor required for the transient induction of glycerol biosynthetic genes GPD1 and GPP2 in response to high osmolarity; targets Hog1p to osmostress responsive promoters; has similarity to Msn1p and Gcr1p
	YMR182W-A	-0.0964787	4.08807	0.0582717	0.692828	0.924473	0.163346	1.23866	1.33329	1.43356	0.240482		0.748378	1.65844	2.49573	1.46181	0.776016	0.962652	Putative protein of unknown function
SPG5	YMR191W	-0.101124	1.15478	0.630602	-0.807082	-0.332166	-0.286225	-1.55626	-1.15022	-0.284328	1.2151		5.0691	0.232807	-1.13372	-0.085862	0.965138	0.738616	Protein required for survival at high temperature during stationary phase; not required for growth on nonfermentable carbon sources
RPL36A	YMR194W	0.943496	-1.12495	1.19798	1.22167	0.419222	0.499523	-0.402185	0.529357	1.71841	0.407754		0.64351	0.798383	0.758522	-0.246355	1.10796	-5.71948	N-terminally acetylated protein component of the large (60S) ribosomal subunit, nearly identical to Rpl36Bp and has similarity to rat L36 ribosomal protein; binds to 5.8 S rRNA
SCJ1	YMR214W	-0.405913	2.09795	-2.57459	-4.18452	-0.649767	1.06283	0.322895	0.748623	1.02932	0.451725		2.69774	-0.0581414	2.44335	0.725867	0.449118	0.542643	One of several homologs of bacterial chaperone DnaJ, located in the ER lumen where it cooperates with Kar2p to mediate maturation of proteins
	YMR221C	-0.397172	0.0689322	-2.708	-0.0500811	-4.92314	-0.5015	1.35537	-0.814559	-1.29273	-0.724635		-0.494904	0.0355104	-1.64267	-0.370875	0.435459	-0.520042	Putative protein of unknown function; the authentic, non-tagged protein is detected in highly purified mitochondria in high-throughput studies; physical interaction with Atg27p suggests a possible role in autophagy
RNA1	YMR235C	0.33672	-0.595236	-1.22456		-1.5021	1.25885	1.2285	-1.2607	0.211636	-0.385436	3.93837		-0.301019	0.286206	-1.08064	0.256897	-1.015	GTPase activating protein (GAP) for Gsp1p, involved in nuclear transport
PPA2	YMR267W	1.06086	1.50072	-0.476117	0.531338	0.445674	2.67382	1.08831	4.06846	2.05514	0.829937			0.856391	2.66975	1.91756	0.991747	2.57056	Mitochondrial inorganic pyrophosphatase, required for mitochondrial function and possibly involved in energy generation from inorganic pyrophosphate
AEP2	YMR282C	0.296303	-1.52022	0.865471	2.04137	0.294818	1.46911	0.776529	0.425248	1.32838	-0.966924			1.11849	0.622478	-0.320914	-0.567076	-4.55915	Mitochondrial protein, likely involved in translation of the mitochondrial OLI1 mRNA; exhibits genetic interaction with the OLI1 mRNA 5'-untranslated leader
SPO1	YNL012W	-0.721065	3.80418	-0.0746341	0.0280986	1.5958	0.794009	2.33954	1.41421	1.12071	-1.03068			1.2101	1.29216	-0.0375484	-0.972973	-0.181263	Meiosis-specific protein with similarity to phospholipase B, required for meiotic spindle pole body duplication and separation; required for spore formation
	YNL017C	1.36172	1.66342	-0.26999	4.06109	0.68858	-0.555036	0.311054	0.421028	-0.509998	-1.42645			-0.150606	1.35589	0.743897	-0.0616447	-0.34318	Dubious open reading frame unlikely to encode a protein, based on available experimental and comparative sequence data; completely overlaps the tRNA ORF tI(AAU)N2
OCA2	YNL056W	-3.56166	-0.258135	-3.58399	-5.07627	-2.91504	-0.983404	-2.21156	-0.143088	-2.33481	-0.635343			-1.50891	-0.36892	-1.15001	-0.92493	0.81692	Putative protein with similarity to predicted tyrosine phosphatases Oca1p and Siw14p; green fluorescent protein (GFP)-fusion protein localizes to the cytoplasm; YNL056W is not an essential gene
LAT1	YNL071W	-0.112824	0.98124	1.81353	-3.02755	3.38905	-0.58625	0.764839	0.62928	1.11396	1.23995		3.81108	1.14105	0.576283	1.29667	-0.667776	1.46355	Dihydrolipoamide acetyltransferase component (E2) of pyruvate dehydrogenase complex, which catalyzes the oxidative decarboxylation of pyruvate to acetyl-CoA
MLF3	YNL074C	-2.19989	5.59876	-0.78472	-2.01048	0.539423	-0.995591	-2.098	3.02054	1.21439	-1.61059		2.47393	3.36576	2.45677	1.13563	0.0921126	-1.03721	Serine-rich protein of unknown function, predicted to be palmitoylated; overproduction suppresses the growth inhibition caused by exposure to the immunosuppressant leflunomide
	YNL089C	-0.367275	-0.0594634	0.85362	2.05699	1.41108	0.36209	0.0439126	-0.355546	0.690646	-1.62105	-1.53418	-0.449698	0.116691	0.885239	-0.650512	1.08989	-5.89133	Dubious open reading frame unlikely to encode a functional protein; almost completely overlaps YNL090W/RHO2 which encodes a small GTPase of the Rho/Rac subfamily of Ras-like proteins
	YNL092W	-0.217159	1.79824	0.430777		1.25039	2.21909	1.18629	0.489489	1.5909	0.0350718		0.254939	1.02212	1.18687	-0.171298	-0.484707	-3.94952	Putative S-adenosylmethionine-dependent methyltransferase of the seven beta-strand family; YNL092W is not an essential gene
RAS2	YNL098C	3.58995	1.04454	0.774424	1.36378	0.853107	5.73798	-1.75297	1.05292	0.548356	1.02998	1.25633	0.299228	1.38454	1.32825	3.89246	0.753906	2.39628	GTP-binding protein that regulates the nitrogen starvation response, sporulation, and filamentous growth; farnesylation and palmitoylation required for activity and localization to plasma membrane; homolog of mammalian Ras proto-oncogenes
	YNL109W	-1.55712	0.178823	-1.6337	-2.59082	-1.87694	4.64336	0.845983	0.447345	-0.506619	-1.7133		1.36657	-3.29415	0.736374	1.02341	-0.00915131	1.60845	Dubious open reading frame unlikely to encode a protein, based on available experimental and comparative sequence data; partially overlaps the uncharacterized ORF YNL108C
DMA2	YNL116W	-1.22568	2.67074	0.923858	-1.17497	1.58716	0.780235	1.64923	0.0818838	1.78708	0.59438		1.2982	2.07123	0.523324	-0.579721	-0.134047	-4.86067	Protein involved in ubiquitin ligation; plays a role in regulating spindle position and orientation; functionally redundant with Dma1p; orthologous to human RNF8 protein, also has sequence similarity to human Chfr.
INN1	YNL152W	-2.58221	0.510489	-4.39399	-0.662407	-3.63601	-3.92939	-1.55379	-0.585168	-2.93836	-1.64685		0.938156	-1.90419	-0.511864	-2.47371	-0.891827	-2.19998	Essential protein that associates with the contractile actomyosin ring, required for ingression of the plasma membrane into the bud neck during cytokinesis; C2 domain, a membrane targeting module, is required for function
MDG1	YNL173C	1.38266	1.01106	12.208	1.05202	4.41802	1.62124	1.57377	1.75848	1.21594	7.62232		0.586672	0.785193	1.72985	1.58743	-0.552599	1.60729	Plasma membrane protein involved in G-protein mediated pheromone signaling pathway; overproduction suppresses bem1 mutations
MRPL19	YNL185C	-0.456224	-2.69959	0.710223	0.156121	-1.58633	-1.04894	5.43592	0.152189	-1.2457	0.275293		-0.310952	-0.650216	-0.943365	0.336308	-0.602588	-0.372868	Mitochondrial ribosomal protein of the large subunit
KAR1	YNL188W	0.6957	2.05703	-0.311113	0.453357	3.70599	0.806181	2.72271	3.48909	3.05221	0.235414		1.55839	3.23714	5.38617	2.14424	1.64996	1.8758	Essential protein involved in karyogamy during mating and in spindle pole body duplication during mitosis, localizes to the half-bridge of the spindle pole body, interacts with Spc72p during karyogamy, also interacts with Cdc31p
WHI3	YNL197C	-1.64681	5.02934	0.731017	3.48556	-1.01178	-0.6163	0.0279835	-1.47351	-1.47034	0.103287		-1.91258	0.345604	-1.3044	1.62087	-0.129363	1.43156	RNA binding protein that sequesters CLN3 mRNA in cytoplasmic foci; cytoplasmic retention factor for Cdc28p and associated cyclins; regulates cell fate and dose-dependently regulates the critical cell size required for passage through Start
PSY2	YNL201C	1.25356	-0.961653	2.31251	1.31215	1.56204	4.77515	1.2898	2.25403	1.82432	0.543271			2.04692	1.61128	1.2602	-0.156135	-2.18457	Putative subunit of an evolutionarily conserved protein phosphatase complex containing the catalytic subunit Pph3p and the regulatory subunit Psy4p; required for cisplatin and oxaliplatin resistance; localizes to nucleus
	YNL203C	-0.929977	0.206875	0.498357	-5.49172	0.676581	-2.01949	0.342115	1.21709	1.12215	-0.14077			-0.440263	1.01746	1.34222	1.00117	0.238278	Dubious open reading frame unlikely to encode a functional protein, based on available experimental and comparative sequence data
VID27	YNL212W	1.02332	3.84762	1.6208	-6.5346	0.0665661	0.841485	0.578386	1.26903	-0.164891	1.35896			0.159624	0.359527	1.77956	0.396822	2.19276	Cytoplasmic protein of unknown function; possibly involved in vacuolar protein degradation; not essential for proteasome-dependent degradation of fructose-1,6-bisphosphatase (FBPase); null mutants exhibit normal growth
IES2	YNL215W	-4.66019	0.385536	-3.42809	-2.4039	-2.2424	-0.715393	0.285128	1.64781	-0.482756	-1.67645			-0.647447	1.70662	0.868923	-0.843781	0.803575	Protein that associates with the INO80 chromatin remodeling complex under low-salt conditions
	YNL228W	-0.147872	3.74852	-0.538083	1.23137	0.756351	1.41554	1.81349	-1.08086	0.396804	-0.214581	-0.223924		1.42488	-0.10112	0.0746212	-0.790744	-1.94314	Dubious open reading frame unlikely to encode a functional protein, based on available experimental and comparative sequence data; almost completely overlaps ORF YNL227C/JJJ1
ZWF1	YNL241C	-1.84689		0.683803		1.68	2.24022	-0.646588	0.38555	2.06306	1.05845		0.892987	1.89458	0.676063	0.961006	-1.39589	-4.42662	Glucose-6-phosphate dehydrogenase (G6PD), catalyzes the first step of the pentose phosphate pathway; involved in adapting to oxidatve stress; homolog of the human G6PD which is deficient in patients with hemolytic anemia
IST1	YNL265C	0.256393	-1.05629	1.90407	0.562598	0.932484	0.662474	-0.320523	-0.806771	2.1164	1.10086			1.85211	-0.2018	0.484614	-0.876076	-4.17481	Protein with a positive role in the multivesicular body sorting pathway; functions and forms a complex with Did2p; recruitment to endosomes is mediated by the Vps2p-Vps24p subcomplex of ESCRT-III; also interacts with Vps4p
TOF1	YNL273W	-0.648123	-0.59734	0.860977	-4.64739	-0.415306	-1.89363	-1.14364	0.502081	-0.535399	0.794881			0.59929	-0.0434506	0.238929	-1.03307	0.698808	Subunit of a replication-pausing checkpoint complex (Tof1p-Mrc1p-Csm3p) that acts at the stalled replication fork to promote sister chromatid cohesion after DNA damage, facilitating gap repair of damaged DNA; interacts with the MCM helicase
MON2	YNL297C	0.903568	3.28097	-0.344099	0.591725	1.57106	0.825203	-3.48981	0.825388	2.13001	0.708577	-4.69906	1.05423	-0.105766	3.0123	0.0489984	0.370683	-0.728557	Peripheral membrane protein with a role in endocytosis and vacuole integrity, interacts with Arl1p and localizes to the endosome; member of the Sec7p family of proteins
YPT11	YNL304W	-1.89522	-0.20437	-3.76749	1.14591	-1.45501	4.56615	0.779327	-0.691286	0.228219	-0.824586		0.125766	-0.411921	2.26108	0.499855	-0.0278906	-4.3617	Rab-type small GTPase that interacts with the C-terminal tail domain of Myo2p to mediate distribution of mitochondria to daughter cells
RFA2	YNL312W	-1.27732	-0.132804	0.968216	-0.0813453	1.38583	1.82724	-1.80698	1.01208	2.5007	3.38149		1.049	1.65027	2.31574	-0.0389167	-1.1905	-4.8434	Subunit of heterotrimeric Replication Protein A (RPA), which is a highly conserved single-stranded DNA binding protein involved in DNA replication, repair, and recombination
EMW1	YNL313C	-1.15444	-1.76388	-4.65495		-5.01281	-1.8462	-1.84498	-2.16673	-3.5825	-3.117			-1.58683	-2.46912	-2.80707	-1.64339	-2.38925	Putative protein of unknown function; identified as interacting with Kar2p, Grs1p, and Tub3p in high-throughput TAP-tagging experiments; YNL313C is an essential gene
PEX6	YNL329C	1.68134	-0.360005	1.56836	1.07948	1.45893	0.0537926	0.311098	-1.45868	0.349685	-0.284497		1.33321	-0.19278	0.681567	0.19815	-0.536008	-4.63735	AAA-peroxin that heterodimerizes with AAA-peroxin Pex1p and participates in the recycling of peroxisomal signal receptor Pex5p from the peroxisomal membrane to the cystosol
RPD3	YNL330C	0.923183	3.80778	0.498198	1.63789	0.619816	0.443692	1.25103	0.462517	0.793634	0.74932		-1.61984	1.68815	0.149857	1.64403	0.748928	1.94946	Histone deacetylase; regulates transcription and silencing; plays a role in regulating Ty1 transposition
ATG3	YNR007C	-0.198814	1.7951	0.581724	1.49247	0.473065	2.16684	0.736545	-0.441814	0.340103	-1.22254			0.885507	0.112883	-1.20341	-1.21656	-5.17352	E2-like enzyme involved in autophagy and the cytoplasm-to-vacuole targeting (Cvt) pathway; plays a role in formation of Atg8p-phosphatidylethanolamine conjugates, which are involved in membrane dynamics during autophagy and Cvt
PHO91	YNR013C	-0.469054	-0.339758	1.6922	1.06891	0.920772	2.47221	1.1027	-0.124798	1.31752	-0.0345705		0.209936	0.431907	0.903565	-0.774571	0.960364	-6.27445	Low-affinity phosphate transporter of the vacuolar membrane; deletion of pho84, pho87, pho89, pho90, and pho91 causes synthetic lethality; transcription independent of Pi and Pho4p activity; overexpression results in vigorous growth
ARC35	YNR035C	0.610847	-0.673154	-0.787634	-0.0999762	1.39376	0.740574	2.08557	-0.00782264	0.259439	-0.11464		-0.652503	0.179272	0.445094	-1.57142	-0.0166956	-4.12299
ESF2	YNR054C	-3.63672	-0.639123	-1.72994	0.100259	-0.101941	-1.03606	-0.0447284	-1.97531	-0.175401	-2.16726		0.234061	-0.799815	-0.691226	-2.04222	0.491607	-7.65431	Essential nucleolar protein involved in pre-18S rRNA processing; binds to RNA and stimulates ATPase activity of Dbp8; involved in assembly of the small subunit (SSU) processome
FRE4	YNR060W	0.486285	-0.808413	-0.718613	-0.229711	0.987401	-0.245653	0.230634	1.65927	1.72486	0.254726			0.765896	3.75627	-0.922812	-0.364775	0.361708	Ferric reductase, reduces a specific subset of siderophore-bound iron prior to uptake by transporters; expression induced by low iron levels
	YNR071C	-0.475252	0.465756	0.641978	-4.40799	1.17105	-2.5984	-1.54866	1.94169	1.07757	0.0696224		1.43835	-0.361006	1.2896	2.15647	1.25559	0.69518	Putative protein of unknown function
	YOL014W	-0.313517	-0.0193655	1.0024	-4.18937	2.73984	-1.0497	1.58304	2.35722	2.12842	-0.0643528			0.131322	2.29471	0.849856	-1.09418	1.03356	Putative protein of unknown function
OPI10	YOL032W	-3.16734	3.04134	-4.50485	-1.10735	-4.48093	-2.95222	-1.14821	-0.325632	-4.15967	-2.44499		2.05745	-2.13618	-0.627826	-2.59728	-0.855508	0.403451	Protein with a possible role in phospholipid biosynthesis, based on inositol-excreting phenotype of the null mutant and its suppression by exogenous choline
SPE2	YOL052C	1.20665	0.462	0.751504	4.08589	1.74915	0.0794995	2.15757	1.42099	1.6762	-1.34304			-1.38651	1.78916	1.16739	0.0462387	1.69803	S-adenosylmethionine decarboxylase, required for the biosynthesis of spermidine and spermine; cells lacking Spe2p require spermine or spermidine for growth in the presence of oxygen but not when grown anaerobically
PSH1	YOL054W	-0.251221	2.61465	0.627553	1.32029	0.955566	2.65003	0.823769	0.670481	0.67822	-0.517113			1.20158	0.323871	-1.32576	-0.886134	-5.14841	Nuclear protein, putative RNA polymerase II elongation factor; isolated as Pob3p/Spt16p-binding protein
ATP19	YOL077W-A	-1.01159	0.205874	-2.12715	0.297533	-3.98258	-1.8646	-0.0136601	-1.76869	-1.77841	-0.797516	-0.467089		-0.680388	-0.899611	-1.66767	-1.98977	-1.88764	Subunit k of the mitochondrial F1F0 ATP synthase, which is a large enzyme complex required for ATP synthesis; associated only with the dimeric form of ATP synthase
PHM7	YOL084W	2.7934	1.76038	0.0129639	0.075181	0.414586	1.49257	7.41007	0.573126	1.94366	1.20764	0.987374	0.125676	1.82512	0.93003	1.31174	1.60286	2.51137	Protein of unknown function, expression is regulated by phosphate levels; green fluorescent protein (GFP)-fusion protein localizes to the cell periphery and vacuole
TRM10	YOL093W	1.42417	-0.898855	-0.0191122	1.76035	0.999948	-0.589339	0.355445	-0.647018	0.433632	0.166445	-0.961947	-0.468003	-0.618672	0.451063	-0.703449	1.19133	-6.63697	tRNA methyltransferase, methylates the N-1 position of guanosine in tRNAs
ZPS1	YOL154W	0.602792	1.77439	-1.83381	0.915442	-1.70347	1.46248	0.226569	-1.5169	-1.68632	-1.63737	-3.6967	3.35685	-0.710759	0.595167	-0.385832	0.43571	-5.02035	Putative GPI-anchored protein; transcription is induced under low-zinc conditions, as mediated by the Zap1p transcription factor, and at alkaline pH
ALG6	YOR002W	2.85532	18.9749	5.73332	17.3571	-0.920293	2.80917	-2.24257	9.49014	1.6654	12.1654		25.4959	14.3525	17.1772	5.62754	9.62062	-12.6103	Alpha 1,3 glucosyltransferase, involved in transfer of oligosaccharides from dolichyl pyrophosphate to asparagine residues of proteins during N-linked protein glycosylation; mutations in human ortholog are associated with disease
TSR3	YOR006C	1.20591	0.772118	0.69317	-5.91864	0.649265	1.07419	0.75416	1.11623	0.110476	0.701202			-0.64648	0.345882	1.00153	-0.951156	1.7952	Putative protein of unknown function; green fluorescent protein (GFP)-fusion protein localizes to both the cytoplasm and the nucleus; Null mutant accumulates 20S pre-rRNA
	YOR050C	-1.73468	-0.301003	-0.729502	-2.0191	1.67225	1.28526	-3.10481	-0.515225	0.705089	0.447626			-0.910762	0.230956	-1.26917	-0.204626	-4.17924	Dubious open reading frame unlikely to encode a protein, based on available experimental and comparative sequence data; null mutation is viable
	YOR062C	0.116543	3.94748	-1.01345	0.229022	-0.596087	3.40502	1.5946	0.411628	0.713676	0.592041		2.39661	0.359718	1.56777	0.887197	1.6629	0.779585	Protein of unknown function; similar to YKR075Cp and Reg1p; expression regulated by glucose and Rgt1p; GFP-fusion protein is induced in response to the DNA-damaging agent MMS
CYT1	YOR065W	8.5209	-2.83274	3.41668	4.80855	-12.3577	5.08176	1.37978	22.7515	7.50289	7.40421		16.3581	7.05094	16.204	8.29775	6.84076	-7.89112	Cytochrome c1, component of the mitochondrial respiratory chain; expression is regulated by the heme-activated, glucose-repressed Hap2p/3p/4p/5p CCAAT-binding complex
VPS5	YOR069W	-0.562123	-0.967654	0.876494	-5.11384	0.0183163	0.695053	-0.180879	0.901632	1.34704	0.661757			0.791019	-0.43775	0.094287	-1.31767	-1.03836	Nexin-1 homolog required for localizing membrane proteins from a prevacuolar/late endosomal compartment back to the late Golgi apparatus; structural component of the retromer membrane coat complex; forms a retromer subcomplex with Vps17p
NRT1	YOR071C	1.11273	5.41236	0.262283	0.81288	1.10364	1.08622	0.720317	0.425371	2.60836	1.35232		23.5428	0.804038	2.46294	0.480374	-0.446239	0.811147	High-affinity nicotinamide riboside transporter; also transports thiamine with low affinity; shares sequence similarity with Thi7p and Thi72p; proposed to be involved in 5-fluorocytosine sensitivity
SKI7	YOR076C	0.179484	0.364065	-0.985032	-0.0277081	3.92271	0.134633	3.39328	3.12971	1.96842	-1.83718		0.680659	1.97188	3.25068	1.88072	0.501146	1.45299	Putative GTPase that mediates interactions via its N-terminus between the exosome and Ski complex (Ski2p, Ski3p, Ski8p) which operate in the 3'-to-5' mRNA-decay pathway; cytoplasmic protein required for degrading nonstop mRNAs
RAS1	YOR101W	3.43266	0.716024	0.336263	3.03921	1.28341	4.42911	-1.76254	2.99635	1.7037	0.317907			0.910008	3.16257	1.68399	-0.142283	1.34378	GTPase involved in G-protein signaling in the adenylate cyclase activating pathway, plays a role in cell proliferation; localized to the plasma membrane; homolog of mammalian RAS proto-oncogenes
VAM3	YOR106W	1.0019	2.62791	1.8564		2.40511	-1.78433	-0.000575371	-0.701918	3.42798	0.704967		7.95848	3.2496	1.83549	0.146177	0.312198	-4.00122	Syntaxin-related protein required for vacuolar assembly; functions with Vam7p in vacuolar protein trafficking; member of the syntaxin family of proteins
RPT5	YOR117W	-1.78737	-1.22779	1.10711	-0.641349	0.750175	3.03037	0.314687	0.745942	2.01531	0.146163		-0.206518	1.06595	0.845355	-0.327495	-1.08706	-4.69318	One of six ATPases of the 19S regulatory particle of the 26S proteasome involved in the degradation of ubiquitinated substrates; recruited to the GAL1-10 promoter region upon induction of transcription
PFY1	YOR122C	-0.432081	-1.94975	1.21594		1.5851	1.81011	1.74683	1.37509	1.72049	0.873973		0.16356	1.49093	1.37184	1.10599	-1.02345	-3.83005	Profilin, actin- and phosphatidylinositol 4,5-bisphosphate-binding protein, involved in cytoskeleton organization, required for normal timing of actin polymerization in response to thermal stress; localizes to plasma membrane and cytosol
ARP8	YOR141C	-1.96955	4.27147	-1.49457	-4.36594	-0.561397	0.425037	-0.0498334	0.0579449	-1.05013	-0.847137			-2.01995	-0.756755	-1.24845	0.196079	0.300537	Nuclear actin-related protein involved in chromatin remodeling, component of chromatin-remodeling enzyme complexes
LSC1	YOR142W	-1.75684	0.118575	-4.19559	0.554109	-1.94928	0.394341	-1.05602	1.67721	-2.70256	-1.09256		0.727832	-1.42194	0.585622	-0.701352	-1.27598	0.342632	Alpha subunit of succinyl-CoA ligase, which is a mitochondrial enzyme of the TCA cycle that catalyzes the nucleotide-dependent conversion of succinyl-CoA to succinate; phosphorylated
HEM15	YOR176W	-0.220613	-0.231557	-2.09548	0.18181	-5.14039	-1.7122	-0.0692785	-0.299484	0.247354	-0.953794	-2.2599	-1.07638	0.10625	-1.58546	-0.945296	0.952317	-1.65651	Ferrochelatase, a mitochondrial inner membrane protein, catalyzes the insertion of ferrous iron into protoporphyrin IX, the eighth and final step in the heme biosynthetic pathway
GSP2	YOR185C	-1.02536		1.51627	-2.14275	2.16269	-1.93749	-0.187969	2.88177	2.19482	-0.373013	1.35725		2.10377	4.64334	0.693481	0.0066012	0.721421	GTP binding protein (mammalian Ranp homolog) involved in the maintenance of nuclear organization, RNA processing and transport; interacts with Kap121p, Kap123p and Pdr6p (karyophilin betas); Gsp1p homolog that is not required for viability
IES4	YOR189W	-3.63061	0.370604	-2.65383	-4.28778	-1.58312	0.280309	-0.569914	2.38503	-0.714086	-1.12515			0.243029	1.59657	0.207086	-0.569416	1.9989	Component of the INO80 chromatiin remodeling complex and target of the Mec1p/Tel1p DNA damage signaling pathway; proposed to link chromatin remodeling to replication checkpoint responses
THI72	YOR192C	-1.06243	3.20471	-0.813159	-0.120877	2.11267	-0.462348	-1.55595	-0.580117	-0.676232	-0.734798	-0.484261	5.89706	0.557045	-1.59982	-1.60703	-1.76202	-0.525707	Transporter of thiamine or related compound; shares sequence similarity with Thi7p
MRM1	YOR201C	0.463634	-1.42593	-0.500617		0.594236	0.25601	-1.09597	-1.3927	0.828071	1.06961		0.658091	2.60681	-0.208295	-0.969806	-1.32861	-6.4216	Ribose methyltransferase that modifies a functionally critical, conserved nucleotide in mitochondrial 21S rRNA
PTP2	YOR208W	-0.184988	4.09697	0.0491212	0.504028	1.79533	0.797076	1.41695	2.42593	1.76592	-0.282254			2.23558	2.46919	-0.254259	-0.609264	-0.27035	Phosphotyrosine-specific protein phosphatase involved in the inactivation of mitogen-activated protein kinase (MAPK) during osmolarity sensing; dephosporylates Hog1p MAPK and regulates its localization; localized to the nucleus
ABP140	YOR239W	-0.966641	5.11927	0.246959	0.764264	-0.61089	0.565013	1.3296	0.165236	-0.76139	-0.142673			-0.0952077	-0.205416	-1.11671	-0.734009	0.343256	Nonessential protein that binds actin filaments and localizes to actin patches and cables, has similarity to S-adenosylmethionine (AdoMet)-dependent methyltransferases
DSE3	YOR264W	0.292504	-0.951247	-0.0314915		1.04483	-0.632323	0.0421441	0.023724	-0.453103	-1.23315	-4.44718	-3.4486	0.428923	0.932201	-1.50775	0.206183	-0.0669654	Daughter cell-specific protein, may help establish daughter fate
MRS2	YOR334W	-0.553474	-0.305899	1.5031	0.261364	-0.159819	0.203636	0.195079	-1.70646	1.3235	-0.270644			2.15787	-1.23406	-0.729809	-0.728938	-4.34193	Mitochondrial inner membrane Mg(2+) channel, required for maintenance of intramitochondrial Mg(2+) concentrations at the correct level to support splicing of group II introns
KRE5	YOR336W	-0.70176	4.36021	-0.730111	0.20191	0.561281	0.617997	1.02809	0.342031	0.0732124	-1.49047			0.238863	-0.10047	-1.31106	-0.6214	-0.344695	Protein required for beta-1,6 glucan biosynthesis; mutations result in aberrant morphology and severe growth defects
PUT4	YOR348C	0.933452	3.36206	-2.131	0.891061	-4.38622	1.58624	2.62996	0.131166	-0.589467	-1.31714	-0.593582	2.24491	1.76509	1.19061	0.67617	-0.477349	0.615382	Proline permease, required for high-affinity transport of proline; also transports the toxic proline analog azetidine-2-carboxylate (AzC); PUT4 transcription is repressed in ammonia-grown cells
MNE1	YOR350C	0.853403	5.03109	0.76561	0.494901	0.200071	1.15778	1.97365	0.99639	1.40348	1.25216	1.50639	-0.287499	0.796502	0.944712	1.22011	1.01465	0.0105403	Mitochondrial protein similar to Lucilia illustris mitochondrial cytochrome oxidase
FIT2	YOR382W	-0.141999	4.53294	3.30174	-2.59373	0.983101	-1.26875	-2.20214	0.592256	3.16432	1.35932			3.03401	-0.170055	0.780825	1.64491	0.50643	Mannoprotein that is incorporated into the cell wall via a glycosylphosphatidylinositol (GPI) anchor, involved in the retention of siderophore-iron in the cell wall
	YOR390W	-0.106165	4.24131	-0.206612	1.1801	-0.329911	0.913593	1.90985	-1.09847	-1.04122	-0.245009	0.523142		-0.0716956	0.0176916	1.05897	-0.559479	1.56923	Putative protein of unknown function
PHO85	YPL031C	-1.05128	-0.256646	0.544035	0.535103	2.62074	2.3966	1.32984	-0.279558	5.85252	3.2168	4.92761	2.46482	4.52532	1.46265	-0.682868	-1.09969	-6.31782	Cyclin-dependent kinase, with ten cyclin partners; involved in regulating the cellular response to nutrient levels and environmental conditions and progression through the cell cycle
KTR6	YPL053C	-0.248479	-1.24884	0.811425	0.897353	-0.32113	1.79329	0.594855	-1.39931	0.824714	-0.981846			1.20319	-0.669791	-0.801472	-0.933536	-5.74781	Probable mannosylphosphate transferase involved in the synthesis of core oligosaccharides in protein glycosylation pathway; member of the KRE2/MNT1 mannosyltransferase family
LEE1	YPL054W	-0.679024	0.336095	-0.160711	0.156012	1.40331	0.630296	-0.523451	0.264968	1.59376	-0.436172			2.13086	0.745735	-0.354246	0.71578	-4.71164	Zinc-finger protein of unknown function
CWC27	YPL064C	-0.178685	4.27853	-0.868193	1.5043	-0.177504	0.40542	1.45267	-1.32366	-1.12065	0.130801	0.162986		-0.0830058	0.0659076	0.549473	-0.512797	-0.143077	Component of a complex containing Cef1p, putatively involved in pre-mRNA splicing; has similarity to S. pombe Cwf27p
	YPL088W	-0.0678589	-0.384915	-0.764486	0.00415117	-0.671883	-0.457066	-2.70185	-0.590067	-0.134467	-1.27355	-4.50682	0.370281	0.742746	-0.779677	-0.549247	-0.211236	-0.222111	Putative aryl alcohol dehydrogenase; transcription is activated by paralogous transcription factors Yrm1p and Yrr1p along with genes involved in multidrug resistance
RLM1	YPL089C	0.158768	0.785828	-1.24212	0.682412	-1.90157	3.05501	0.297829	-1.38468	1.3583	0.92113	5.20387	3.35797	0.1917	2.33101	-0.397926	0.268197	-0.954592	MADS-box transcription factor, component of the protein kinase C-mediated MAP kinase pathway involved in the maintenance of cell integrity; phosphorylated and activated by the MAP-kinase Slt2p
SEC62	YPL094C	0.397376	0.236051	1.36664	0.256671	0.818765	1.44486	0.503835	-0.284585	2.04224	-0.39207		-0.751613	1.14179	1.66369	-2.85416	0.445563	-5.97478	Essential subunit of Sec63 complex (Sec63p, Sec62p, Sec66p and Sec72p); with Sec61 complex, Kar2p/BiP and Lhs1p forms a channel competent for SRP-dependent and post-translational SRP-independent protein targeting and import into the ER
	YPL108W	0.2439	-1.01334	0.366184	0.225602	0.617831	0.372501	0.810822	0.103628	1.48575	0.10854			-0.649697	0.817947	0.255586	-1.20577	-4.53562	Cytoplasmic protein of unknown function; non-essential gene that is induced in a GDH1 deleted strain with altered redox metabolism; GFP-fusion protein is induced in response to the DNA-damaging agent MMS
MEI5	YPL121C	-0.740467	1.08003	-0.861568	-0.755769	-0.201425	-0.431252	1.33508	-0.116529	0.862543	0.164712	-4.26928		-0.191362	0.522663	-0.893247	-1.00976	-0.463358	Meiosis specific protein involved in DMC1-dependent meiotic recombination, forms heterodimer with Sae3p; proposed to be an assembly factor for Dmc1p
NAN1	YPL126W	0.605879	-0.930607	1.01982	0.598423	-0.185871	1.51661	0.444864	-0.891158	1.1977	-0.402713			1.10898	-0.242167	0.276316	-1.10368	-4.91639	U3 snoRNP protein, component of the small (ribosomal) subunit (SSU) processosome containing U3 snoRNA; required for the biogenesis of18S rRNA
RDS2	YPL133C	-0.14334	1.00163	1.18227	1.34823	2.52018	3.67294	-1.78405	0.880819	1.57686	-0.3086			1.67511	1.24476	0.197917	-0.474528	-3.94484	Zinc cluster transcriptional activator involved in conferring resistance to ketoconazole
	YPL152W-A	-2.19756	-0.347283	-0.193099	0.72881	2.43865	4.18454	1.05427	0.492433	2.13625	-0.624529		1.06	1.50294	0.310252	0.150187	-0.342193	-5.43157	Identified by gene-trapping, microarray-based expression analysis, and genome-wide homology searching
SVS1	YPL163C	-0.376555	-0.231692	0.306627	0.610127	1.51622	3.05041	1.03544	0.17984	1.53771	1.00356		-0.0565888	0.550896	1.74263	-1.37696	0.0286874	-5.88603	Cell wall and vacuolar protein, required for wild-type resistance to vanadate
OYE3	YPL171C	0.34331	0.745491	1.47782	0.718676	0.511789	2.26419	0.778064	0.687767	2.13079	-0.436805		2.27297	1.27236	1.604	0.880933	1.58413	-4.66551	Widely conserved NADPH oxidoreductase containing flavin mononucleotide (FMN), homologous to Oye2p with slight differences in ligand binding and catalytic properties; may be involved in sterol metabolism
MRPL40	YPL173W	0.214142	-1.38715	0.835365	0.875494	1.14551	-1.24467	-0.687642	-1.24648	1.39187	-0.694032			-1.0269	-0.231757	-0.107754	0.325738	-7.98728	Mitochondrial ribosomal protein of the large subunit
DDC1	YPL194W	1.58875	0.39047	0.589102	0.766053	0.37745	0.441214	0.728929	-0.659997	1.32907	-0.157245		-0.752696	-1.43094	0.053514	-0.969866	-0.264617	-5.86532	DNA damage checkpoint protein, part of a PCNA-like complex required for DNA damage response, required for pachytene checkpoint to inhibit cell cycle in response to unrepaired recombination intermediates; potential Cdc28p substrate
RPL7B	YPL198W	2.16558	1.15549	0.839808		2.85578	0.740804	1.06057	1.26611	2.45578	2.53668		2.52735	0.934377	2.74192	0.604266	1.74717	-4.68794	Protein component of the large (60S) ribosomal subunit, nearly identical to Rpl7Ap and has similarity to E. coli L30 and rat L7 ribosomal proteins; contains a conserved C-terminal Nucleic acid Binding Domain (NDB2)
TPK2	YPL203W	8.70568	1.00368	2.34354	8.7905	2.50002	4.53722	-2.12853	6.35745	4.45614	1.1433		3.88371	2.36857	7.01504	5.65957	1.99184	1.42859	cAMP-dependent protein kinase catalytic subunit; promotes vegetative growth in response to nutrients via the Ras-cAMP signaling pathway; inhibited by regulatory subunit Bcy1p in the absence of cAMP; partially redundant with Tpk1p and Tpk3p
HUT1	YPL244C	-0.0174032	4.54912	-1.39113	-1.31488	-0.383199	2.50701	0.372092	2.44842	2.33191	0.0587976	0.846836		1.86512	2.33669	0.677743	0.918008	0.0140759	Protein with a role in UDP-galactose transport to the Golgi lumen, has similarity to human UDP-galactose transporter UGTrel1, exhibits a genetic interaction with S. cerevisiae ERO1
PLC1	YPL268W	-0.230014	5.2324	-0.152313	-0.13364	1.15348	0.629068	1.63153	1.49823	0.69715	-0.968637			1.03938	1.92564	0.0316607	-0.786816	-0.520175	Phospholipase C, hydrolyzes phosphatidylinositol 4,5-biphosphate (PIP2) to generate the signaling molecules inositol 1,4,5-triphosphate (IP3) and 1,2-diacylglycerol (DAG); involved in regulating many cellular processes
	YPL276W	2.78352	1.99378	0.661951	0.808305	5.9539	1.94889	-0.741086	0.565823	1.57731	5.30034	-0.581696	0.903317	0.965289	0.747401	2.45737	1.41684	1.6336	NAD(+)-dependent formate dehydrogenase, may protect cells from exogenous formate; YPL275W and YPL276W comprise a continuous open reading frame in some S. cerevisiae strains but not in the genomic reference strain S288C
HAL1	YPR005C	0.731178	3.98107	2.40908	-1.92634	-0.837531	-2.0997	-2.55133	1.1033	1.57442	0.845041	-0.879238		2.764	-0.428637	0.713862	1.4333	0.587674	Cytoplasmic protein involved in halotolerance; decreases intracellular Na+ (via Ena1p) and increases intracellular K+ by decreasing efflux; expression repressed by Ssn6p-Tup1p and Sko1p and induced by NaCl, KCl, and sorbitol through Gcn4p
REC8	YPR007C	-0.822585	-1.09755	1.3234	-6.6184	0.452768	-0.226447	-0.120605	0.124761	0.233407	0.028118			-0.245576	-0.668007	0.964258	0.890615	0.357876	Meiosis-specific component of sister chromatid cohesion complex; maintains cohesion between sister chromatids during meiosis I; maintains cohesion between centromeres of sister chromatids until meiosis II; homolog of S. pombe Rec8p
SUT2	YPR009W	-2.27651	-0.206653	-2.41532	-2.02651	-2.9127	4.76563	0.582837	0.171377	-1.62779	-2.35477			-3.41554	0.659538	1.02455	0.250916	0.672121	Putative transcription factor; multicopy suppressor of mutations that cause low activity of the cAMP/protein kinase A pathway; highly similar to Sut1p
THP3	YPR045C	1.44365	-0.832861	1.4555	1.3794	0.401519	0.99637	-3.10584	1.10293	1.52632	0.369252			1.52427	1.11772	0.495476	1.15228	-3.92417	Deletion mutant is synthetically lethal with MEN mutants
ATG11	YPR049C	-0.452399	4.51643	0.140657	-0.309062	0.658479	0.713464	1.3567	2.02476	0.675738	-0.139774			1.0795	1.63954	0.0273319	-0.680877	-0.263582	Adapter protein for pexophagy and the cytoplasm-to-vacuole targeting (Cvt) pathway; directs receptor-bound cargo to the phagophore assembly site (PAS) for packaging into vesicles; required for recruiting other proteins to the (PAS)
SEC8	YPR055W	0.182989	1.52102	-0.335225	0.0415674	4.13294	0.47876	1.53683	3.06905	3.19463	-0.470853		2.79369	2.53547	3.82802	2.57162	0.128103	1.82101	Essential 121kDa subunit of the exocyst complex (Sec3p, Sec5p, Sec6p, Sec8p, Sec10p, Sec15p, Exo70p, and Exo84p), which has the essential function of mediating polarized targeting of secretory vesicles to active sites of exocytosis
	YPR099C	-0.89805	-1.6793	-3.99109	0.431973	-2.55059	-3.26339	-2.13864	-2.20448	-3.91271	-2.61646		1.10508	-2.80399	-0.594573	-1.32867	-1.07302	-2.52904	Dubious open reading frame unlikely to encode a protein, based on available experimental and comparative sequence data; partially overlaps the verified gene MRPL51/YPR100W
MRPL51	YPR100W	-0.0195779	-0.485269	-0.806351	0.333439	1.14261	0.0975754	-1.91164	-0.596112	0.558072	-0.408103		0.161993	0.395765	-0.553787	-1.9338	-0.792985	-6.83739	Mitochondrial ribosomal protein of the large subunit
PRE2	YPR103W	0.0673847	-0.841401	2.16391	1.12749	1.21841	2.60156	0.803023	0.708973	2.67084	2.307		0.332388	1.06613	1.57703	-0.145824	-0.297432	-6.74403	Beta 5 subunit of the 20S proteasome, responsible for the chymotryptic activity of the proteasome
CLB2	YPR119W	-0.958465	0.320037	3.10723	-1.05548	0.929334	0.838661	-0.680396	-0.52625	-0.246962	-0.447055		-1.94851	-0.763199	0.333419	-0.224422	-0.39211	-4.11456	B-type cyclin involved in cell cycle progression; activates Cdc28p to promote the transition from G2 to M phase; accumulates during G2 and M, then targeted via a destruction box motif for ubiquitin-mediated degradation by the proteasome
CTR1	YPR124W	0.105698	0.252437	0.812311	0.905782	0.39727	5.59748	-0.881875	0.0628117	-0.725128	0.513075	-3.07031	-1.03112	1.27844	-0.236969	-0.633113	1.89698	-0.100192	High-affinity copper transporter of the plasma membrane, mediates nearly all copper uptake under low copper conditions; transcriptionally induced at low copper levels and degraded at high copper levels
SPN1	YPR133C	-2.62559	0.442746	-3.95104	0.0249195	-3.05058	0.242273	0.231464	0.923598	-1.58924	-0.939629		0.864854	-2.04648	1.23956	-0.941936	-0.559075	-0.477519	Protein that interacts with Spt6p and copurifies with Spt5p and RNA polymerase II, probable transcriptional elongation factor; metazoan homologs contain an acidic N terminus; mutations in the gene confer an Spt- phenotype
MEP3	YPR138C	0.283638	-0.505735	-0.378068	-0.660698	-0.0879894	0.88904	0.370604	-4.67347	-0.417366	-2.09899	0.0808903	-0.191596	-0.239878	-0.643943	-1.6059	-0.708551	0.391053	Ammonium permease of high capacity and low affinity; belongs to a ubiquitous family of cytoplasmic membrane proteins that transport only ammonium (NH4+); expression is under the nitrogen catabolite repression regulation ammonia permease
	YPR153W	-0.308597	-0.802167	-0.685266	0.119906	0.676883	-3.97652	-1.62058	-1.18793	-1.25352	-1.52083		0.601902	-1.73311	-1.67339	-1.49585	-0.546395	-1.18253	Putative protein of unknown function
NCA2	YPR155C	0.445903	4.83722	3.51889	-1.93551	-0.0771598	-3.02574	-0.900423	1.28616	1.09782	1.25942	0.152679	-0.846799	0.12658	0.875054	1.49344	0.393	1.42804	Protein involved in regulation of mitochondrial expression of subunits 6 (Atp6p) and 8 (Atp8p) of the Fo-F1 ATP synthase; functions with Nca3p
GPH1	YPR160W	-1.54188	5.58024	-1.95867	1.51617	3.35585	0.616089	-1.45348	1.27875	2.25579	3.08819		-1.55854	0.652063	2.14591	1.92913	1.07092	-1.90488	Non-essential glycogen phosphorylase required for the mobilization of glycogen, activity is regulated by cyclic AMP-mediated phosphorylation, expression is regulated by stress-response elements and by the HOG MAP kinase pathway
ARR1	YPR199C	1.01963	0.910773	0.584416	0.227392	0.476361	0.729344	-0.909673	0.441897	1.56337	-0.821304			0.17545	0.980435	0.302527	-0.225527	-5.09397	Transcriptional activator of the basic leucine zipper (bZIP) family, required for transcription of genes involved in resistance to arsenic compounds

## Sheet: Table S4
name	gene	KO	KOd	OE	numOverlap	description
	YBL094C	1	.	1	2	Dubious open reading frame unlikely to encode a protein, based on available experimental and comparative sequence data; partially overlaps uncharacterized ORF YBL095W
	YBR184W	1	.	1	2	Putative protein of unknown function; YBR184W is not an essential gene
	YDL183C	1	.	1	2	Putative protein of unknown function; YDL183C is not an essential gene
	YEL025C	1	.	1	2	Putative protein of unknown function; green fluorescent protein (GFP)-fusion protein localizes to both the cytoplasm and the nucleus
	YIL054W	1	.	1	2	Dubious open reading frame unlikely to encode a protein, based on available experimental and comparative sequence data
	YIL086C	1	.	1	2	Dubious open reading frame unlikely to encode a functional protein, based on available experimental and comparative sequence data
	YPR099C	1	.	1	2	Dubious open reading frame unlikely to encode a protein, based on available experimental and comparative sequence data; partially overlaps the verified gene MRPL51/YPR100W
ARF1	YDL192W	1	.	1	2	ADP-ribosylation factor, GTPase of the Ras superfamily involved in regulation of coated vesicle formation in intracellular trafficking within the Golgi; functionally interchangeable with Arf2p
ARN1	YHL040C	1	.	1	2	Transporter, member of the ARN family of transporters that specifically recognize siderophore-iron chelates; responsible for uptake of iron bound to ferrirubin, ferrirhodin, and related siderophores
ARP8	YOR141C	1	.	1	2	Nuclear actin-related protein involved in chromatin remodeling, component of chromatin-remodeling enzyme complexes
ATG11	YPR049C	1	.	1	2	Adapter protein for pexophagy and the cytoplasm-to-vacuole targeting (Cvt) pathway; directs receptor-bound cargo to the phagophore assembly site (PAS) for packaging into vesicles; required for recruiting other proteins to the (PAS)
CST6	YIL036W	1	.	1	2	Basic leucine zipper (bZIP) transcription factor of the ATF/CREB family, activates transcription of genes involved in utilization of non-optimal carbon sources; involved in telomere maintenance
CTR1	YPR124W	1	.	1	2	High-affinity copper transporter of the plasma membrane, mediates nearly all copper uptake under low copper conditions; transcriptionally induced at low copper levels and degraded at high copper levels
DID4	YKL002W	1	.	1	2	Class E Vps protein of the ESCRT-III complex, required for sorting of integral membrane proteins into lumenal vesicles of multivesicular bodies, and for delivery of newly synthesized vacuolar enzymes to the vacuole, involved in endocytosis
FTR1	YER145C	1	.	1	2	High affinity iron permease involved in the transport of iron across the plasma membrane; forms complex with Fet3p; expression is regulated by iron
GPH1	YPR160W	1	.	1	2	Non-essential glycogen phosphorylase required for the mobilization of glycogen, activity is regulated by cyclic AMP-mediated phosphorylation, expression is regulated by stress-response elements and by the HOG MAP kinase pathway
MGM101	YJR144W	1	.	1	2	Protein involved in mitochondrial genome maintenance; component of the mitochondrial nucleoid, required for the repair of oxidative mtDNA damage
MRM1	YOR201C	1	.	1	2	Ribose methyltransferase that modifies a functionally critical, conserved nucleotide in mitochondrial 21S rRNA
MRPL38	YKL170W	1	.	1	2	Mitochondrial ribosomal protein of the large subunit; appears as two protein spots (YmL34 and YmL38) on two-dimensional SDS gels
NCA2	YPR155C	1	.	1	2	Protein involved in regulation of mitochondrial expression of subunits 6 (Atp6p) and 8 (Atp8p) of the Fo-F1 ATP synthase; functions with Nca3p
REC8	YPR007C	1	.	1	2	Meiosis-specific component of sister chromatid cohesion complex; maintains cohesion between sister chromatids during meiosis I; maintains cohesion between centromeres of sister chromatids until meiosis II; homolog of S. pombe Rec8p
RML2	YEL050C	1	.	1	2	Mitochondrial ribosomal protein of the large subunit, has similarity to E. coli L2 ribosomal protein; fat21 mutant allele causes inability to utilize oleate and may interfere with activity of the Adr1p transcription factor
RPD3	YNL330C	1	.	1	2	Histone deacetylase; regulates transcription and silencing; plays a role in regulating Ty1 transposition
RPL42B	YHR141C	1	.	1	2	Protein component of the large (60S) ribosomal subunit, identical to Rpl42Ap and has similarity to rat L44; required for propagation of the killer toxin-encoding M1 double-stranded RNA satellite of the L-A double-stranded RNA virus
SGF73	YGL066W	1	.	1	2	Subunit of SAGA histone acetyltransferase complex; involved in formation of the preinitiation complex assembly at promoters; null mutant displays defects in premeiotic DNA synthesis
SNG1	YGR197C	1	.	1	2	Protein involved in nitrosoguanidine (MNNG) resistance; expression is regulated by transcription factors involved in multidrug resistance
SOK2	YMR016C	1	.	1	2	Nuclear protein that plays a regulatory role in the cyclic AMP (cAMP)-dependent protein kinase (PKA) signal transduction pathway; negatively regulates pseudohyphal differentiation; homologous to several transcription factors
SPE2	YOL052C	1	.	1	2	S-adenosylmethionine decarboxylase, required for the biosynthesis of spermidine and spermine; cells lacking Spe2p require spermine or spermidine for growth in the presence of oxygen but not when grown anaerobically
SRB5	YGR104C	1	.	1	2	Subunit of the RNA polymerase II mediator complex; associates with core polymerase subunits to form the RNA polymerase II holoenzyme; essential for transcriptional regulation; involved in telomere maintenance
SUR4	YLR372W	1	.	1	2	Elongase, involved in fatty acid and sphingolipid biosynthesis; synthesizes very long chain 20-26-carbon fatty acids from C18-CoA primers; involved in regulation of sphingolipid biosynthesis
TAF6	YGL112C	.	1	1	2	Subunit (60 kDa) of TFIID and SAGA complexes, involved in transcription initiation of RNA polymerase II and in chromatin modification, similar to histone H4
TEF4	YKL081W	1	.	1	2	Translation elongation factor EF-1 gamma
TPD3	YAL016W	1	.	1	2	Regulatory subunit A of the heterotrimeric protein phosphatase 2A, which also contains regulatory subunit Cdc55p and either catalytic subunit Pph21p or Pph22p; required for cell morphogenesis and for transcription by RNA polymerase III
TPS1	YBR126C	1	.	1	2	Synthase subunit of trehalose-6-phosphate synthase/phosphatase complex, which synthesizes the storage carbohydrate trehalose; also found in a monomeric form; expression is induced by the stress response and repressed by the Ras-cAMP pathway
TRM10	YOL093W	1	.	1	2	tRNA methyltransferase, methylates the N-1 position of guanosine in tRNAs
UBA4	YHR111W	1	.	1	2	Protein that activates Urm1p before its conjugation to proteins (urmylation); one target is the thioredoxin peroxidase Ahp1p, suggesting a role of urmylation in the oxidative stress response
VAM3	YOR106W	1	.	1	2	Syntaxin-related protein required for vacuolar assembly; functions with Vam7p in vacuolar protein trafficking; member of the syntaxin family of proteins
VID28	YIL017C	1	.	1	2	Protein involved in proteasome-dependent catabolite degradation of fructose-1,6-bisphosphatase (FBPase); localized to the nucleus and the cytoplasm
VPS1	YKR001C	1	.	1	2	Dynamin-like GTPase required for vacuolar sorting; also involved in actin cytoskeleton organization, late Golgi-retention of some proteins, regulating peroxisome biogenesis
VPS15	YBR097W	1	1	.	2	Myristoylated serine/threonine protein kinase involved in vacuolar protein sorting; functions as a membrane-associated complex with Vps34p; active form recruits Vps34p to the Golgi membrane; interacts with the GDP-bound form of Gpa1p

## Sheet: Table S5
Element Regulated	Gene	name	AKA	Description
Fe	YGL071W	AFT1	RCS1	Transcription factor involved in iron utilization and homeostasis; binds the consensus site PyPuCACCCPu and activates the expression of target genes in response to changes in iron availability
Fe	YHL040C	ARN1		Transporter, member of the ARN family of transporters that specifically recognize siderophore-iron chelates; responsible for uptake of iron bound to ferrirubin, ferrirhodin, and related siderophores
Fe	YLR220W	CCC1		Putative vacuolar Fe2+/Mn2+ transporter; suppresses respiratory deficit of yfh1 mutants, which lack the ortholog of mammalian frataxin, by preventing mitochondrial iron accumulation
Fe	YMR058W	FET3		Ferro-O2-oxidoreductase required for high-affinity iron uptake and involved in mediating resistance to copper ion toxicity, belongs to class of integral membrane multicopper oxidases
Fe	YMR319C	FET4		Low-affinity Fe(II) transporter of the plasma membrane
Fe	YFL041W	FET5		Multicopper oxidase, integral membrane protein with similarity to Fet3p; may have a role in iron transport
Fe	YLL029W	FRA1	RUP2	Protein involved in negative regulation of transcription of iron regulon; forms an iron independent complex with Fra2p, Grx3p, and Grx4p; cytosolic; mutant fails to repress transcription of iron regulon and is defective in spore formation
Fe	YGL220W	FRA2	AIM15	Protein involved in negative regulation of transcription of iron regulon; forms an iron independent complex with Fra2p, Grx3p, and Grx4p; null mutant fails to repress iron regulon and is sensitive to nickel
Fe	YLR214W	FRE1		Ferric reductase and cupric reductase, reduces siderophore-bound iron and oxidized copper prior to uptake by transporters; expression induced by low copper and iron levels
Fe	YKL220C	FRE2		Ferric reductase and cupric reductase, reduces siderophore-bound iron and oxidized copper prior to uptake by transporters; expression induced by low iron levels but not by low copper levels
Fe	YLL051C	FRE6		Putative ferric reductase with similarity to Fre2p; expression induced by low iron levels
Fe	YBR207W	FTH1		Putative high affinity iron transporter involved in transport of intravacuolar stores of iron; forms complex with Fet5p; expression is regulated by iron; proposed to play indirect role in endocytosis
Fe	YER145C	FTR1		High affinity iron permease involved in the transport of iron across the plasma membrane; forms complex with Fet3p; expression is regulated by iron
Fe	YDR098C	GRX3		Hydroperoxide and superoxide-radical responsive glutathione-dependent oxidoreductase; monothiol glutaredoxin subfamily member along with Grx4p and Grx5p; protects cells from oxidative damage
Fe	YER174C	GRX4		Hydroperoxide and superoxide-radical responsive glutathione-dependent oxidoreductase; monothiol glutaredoxin subfamily member along with Grx3p and Grx5p; protects cells from oxidative damage; mutant has increased aneuploidy tolerance
Fe	YJL133W	MRS3		Iron transporter that mediates Fe2+ transport across the inner mitochondrial membrane; mitochondrial carrier family member, similar to and functionally redundant with Mrs4p; active under low-iron conditions; may transport other cations
Fe	YKR052C	MRS4		Iron transporter that mediates Fe2+ transport across the inner mitochondrial membrane; mitochondrial carrier family member, similar to and functionally redundant with Mrs3p; active under low-iron conditions; may transport other cations
Fe	YOL122C	SMF1	SBS1	Divalent metal ion transporter with a broad specificity for di-valent and tri-valent metals; post-translationally regulated by levels of metal ions; member of the Nramp family of metal transport proteins
Fe	YLR034C	SMF3		Putative divalent metal ion transporter involved in iron homeostasis; transcriptionally regulated by metal ions; member of the Nramp family of metal transport proteins
Fe	YDL120W	YFH1		Mitochondrial matrix iron chaperone; oxidizes and stores iron; interacts with Isu1p to promote Fe-S cluster assembly; mutation results in multiple Fe/S-dependent enzyme deficiencies; human frataxin homolog is mutated in Friedrich's ataxia
Cu	YNL259C	ATX1		Cytosolic copper metallochaperone that transports copper to the secretory vesicle copper transporter Ccc2p for eventual insertion into Fet3p, which is a multicopper oxidase required for high-affinity iron uptake
Cu	YDR270W	CCC2		Cu(+2)-transporting P-type ATPase, required for export of copper from the cytosol into an extracytosolic compartment; has similarity to human proteins involved in Menkes and Wilsons diseases
Cu	YMR038C	CCS1	LYS7|CCS	Copper chaperone for superoxide dismutase Sod1p, involved in oxidative stress protection; Met-X-Cys-X2-Cys motif within the N-terminal portion is involved in insertion of copper into Sod1p under conditions of copper deprivation
Cu	YPL132W	COX11	PSO7|LPI13	Mitochondrial inner membrane protein required for delivery of copper to the Cox1p subunit of cytochrome c oxidase; association with mitochondrial ribosomes suggests that copper delivery may occur during translation of Cox1p
Cu	YLL009C	COX17		Copper metallochaperone that transfers copper to Sco1p and Cox11p for eventual delivery to cytochrome c oxidase; contains twin cysteine-x9-cysteine motifs
Cu	YPR124W	CTR1		High-affinity copper transporter of the plasma membrane, mediates nearly all copper uptake under low copper conditions; transcriptionally induced at low copper levels and degraded at high copper levels
Cu	YHR175W	CTR2		Putative low-affinity copper transporter of the vacuolar membrane; mutation confers resistance to toxic copper concentrations, while overexpression confers resistance to copper starvation
Cu	YLR214W	FRE1		Ferric reductase and cupric reductase, reduces siderophore-bound iron and oxidized copper prior to uptake by transporters; expression induced by low copper and iron levels
Cu	YKL220C	FRE2		Ferric reductase and cupric reductase, reduces siderophore-bound iron and oxidized copper prior to uptake by transporters; expression induced by low iron levels but not by low copper levels
Cu	YMR021C	MAC1	CUA1	Copper-sensing transcription factor involved in regulation of genes required for high affinity copper transport
Cu	YBR037C	SCO1	PET161	Copper-binding protein of the mitochondrial inner membrane, required for cytochrome c oxidase activity and respiration; may function to deliver copper to cytochrome c oxidase; has similarity to thioredoxins
Mn	YBR290W	BSD2		Heavy metal ion homeostasis protein, facilitates trafficking of Smf1p and Smf2p metal transporters to the vacuole where they are degraded, controls metal ion transport, prevents metal hyperaccumulation, functions in copper detoxification
Mn	YLR220W	CCC1		Putative vacuolar Fe2+/Mn2+ transporter; suppresses respiratory deficit of yfh1 mutants, which lack the ortholog of mammalian frataxin, by preventing mitochondrial iron accumulation
Mn	YGR257C	MTM1		Mitochondrial protein of the mitochondrial carrier family, involved in activating mitochondrial Sod2p probably by facilitating insertion of an essential manganese cofactor
Mn	YGL167C	PMR1	SSC1|LDB1|BSD1	High affinity Ca2+/Mn2+ P-type ATPase required for Ca2+ and Mn2+ transport into Golgi; involved in Ca2+ dependent protein sorting and processing; mutations in human homolog ATP2C1 cause acantholytic skin condition Hailey-Hailey disease
Mn	YER125W	RSP5	SMM1|UBY1|NPI1|MUT2|MDP1	E3 ubiquitin ligase of the NEDD4 family; involved in regulating many cellular processes including MVB sorting, heat shock response, transcription, endocytosis, and ribosome stability; human homolog is involved in Liddle syndrome; mutant tolerates aneuploidy
Mn	YOL122C	SMF1	SBS1	Divalent metal ion transporter with a broad specificity for di-valent and tri-valent metals; post-translationally regulated by levels of metal ions; member of the Nramp family of metal transport proteins
Mn	YHR050W	SMF2		Divalent metal ion transporter involved in manganese homeostasis; has broad specificity for di-valent and tri-valent metals; post-translationally regulated by levels of metal ions; member of the Nramp family of metal transport proteins
Mn	YPL176C	TRE1		Plasma membrane protein that binds to Bsd2p and regulates ubiquitylation and vacuolar degradation of the metal transporter Smf1p; function is redundant with that of Tre2p; has similarity to transferrin receptors
Mn	YOR256C	TRE2		Protein that functions with Tre1p to regulate ubiquitylation and vacuolar degradation of the metal transporter Smf1p; has similarity to transferrin receptors; inviability of null mutant in systematic studies is due to proximity to CDC31
Zn	YOR316C	COT1		Vacuolar transporter that mediates zinc transport into the vacuole; overexpression confers resistance to cobalt and rhodium
Zn	YMR319C	FET4		Low-affinity Fe(II) transporter of the plasma membrane
Zn	YJL056C	ZAP1	ZRG10	Zinc-regulated transcription factor; binds to zinc-responsive promoters to induce transcription of certain genes in presence of zinc, represses other genes in low zinc; regulates its own transcription; contains seven zinc-finger domains
Zn	YMR243C	ZRC1	OSR1	Vacuolar membrane zinc transporter, transports zinc from the cytosol into the vacuole for storage; also has a role in resistance to zinc shock resulting from a sudden influx of zinc into the cytoplasm
Zn	YGL255W	ZRT1		High-affinity zinc transporter of the plasma membrane, responsible for the majority of zinc uptake; transcription is induced under low-zinc conditions by the Zap1p transcription factor
Zn	YLR130C	ZRT2		Low-affinity zinc transporter of the plasma membrane; transcription is induced under low-zinc conditions by the Zap1p transcription factor
Zn	YKL175W	ZRT3		Vacuolar membrane zinc transporter, transports zinc from storage in the vacuole to the cytoplasm when needed; transcription is induced under conditions of zinc deficiency
P	YFR034C	PHO4	phoD	Basic helix-loop-helix (bHLH) transcription factor of the myc-family; activates transcription cooperatively with Pho2p in response to phosphate limitation; binding to 'CACGTG' motif is regulated by chromatin restriction, competitive binding of Cbf1p to the same DNA binding motif and cooperation with Pho2p,; function is regulated by phosphorylation at multiple sites and by phosphate availability
P	YGR233C	PHO81	VAC6|phoS	Cyclin-dependent kinase (CDK) inhibitor, regulates Pho80p-Pho85p and Pcl7p-Pho85p cyclin-CDK complexes in response to phosphate levels; inhibitory activity for Pho80p-Pho85p requires myo-D-inositol heptakisphosphate (IP7) generated by Vip1p
P	YPL031C	PHO85	phoU|LDB15	Cyclin-dependent kinase, with ten cyclin partners; involved in regulating the cellular response to nutrient levels and environmental conditions and progression through the cell cycle
P	YCR037C	PHO87		Low-affinity inorganic phosphate (Pi) transporter, involved in activation of PHO pathway; expression is independent of Pi concentration and Pho4p activity; contains 12 membrane-spanning segments
P	YOL001W	PHO80	phoR|VAC5|TUP7|AGS3	Cyclin, interacts with cyclin-dependent kinase Pho85p; regulates the response to nutrient levels and environmental conditions, including the response to phosphate limitation and stress-dependent calcium signaling
P	YDL106C	PHO2	phoB|GRF10|BAS2	Homeobox transcription factor; regulatory targets include genes involved in phosphate metabolism; binds cooperatively with Pho4p to the PHO5 promoter; phosphorylation of Pho2p facilitates interaction with Pho4p
P	YBR296C	PHO89	ITN1	Na+/Pi cotransporter, active in early growth phase; similar to phosphate transporters of Neurospora crassa; transcription regulated by inorganic phosphate concentrations and Pho4p
P	YML123C	PHO84	phoT	High-affinity inorganic phosphate (Pi) transporter and low-affinity manganese transporter; regulated by Pho4p and Spt7p; mutation confers resistance to arsenate; exit from the ER during maturation requires Pho86p
P	YJL198W	PHO90		Low-affinity phosphate transporter; deletion of pho84, pho87, pho89, pho90, and pho91 causes synthetic lethality; transcription independent of Pi and Pho4p activity; overexpression results in vigorous growth
P	YBR093C	PHO5	phoE	Repressible acid phosphatase (1 of 3) that also mediates extracellular nucleotide-derived phosphate hydrolysis; secretory pathway derived cell surface glycoprotein; induced by phosphate starvation and coordinately regulated by PHO4 and PHO2
P	YNR013C	PHO91		Low-affinity phosphate transporter of the vacuolar membrane; deletion of pho84, pho87, pho89, pho90, and pho91 causes synthetic lethality; transcription independent of Pi and Pho4p activity; overexpression results in vigorous growth
P	YHR136C	SPL2		Protein with similarity to cyclin-dependent kinase inhibitors; downregulates low-affinity phosphate transport during phosphate limitation; overproduction suppresses a plc1 null mutation; GFP-fusion protein localizes to the cytoplasm
P	YFL004W	VTC2	PHM1	Subunit of the vacuolar transporter chaperone (VTC) complex involved in membrane trafficking, vacuolar polyphosphate accumulation, microautophagy and non-autophagic vacuolar fusion
P	YJL012C	VTC4	YJL012C-A|PHM3	Vacuolar membrane protein involved in vacuolar polyphosphate accumulation; functions as a regulator of vacuolar H+-ATPase activity and vacuolar transporter chaperones; involved in non-autophagic vacuolar fusion
P	YER072W	VTC1	PHM4|NRF1	Vacuolar transporter chaperon (VTC) involved in distributing V-ATPase and other membrane proteins; together with other VTC proteins, forms a heterotetrameric complex that associates with the SNARE Nyv1p and the V0 sector of the V-ATPase
P	YPL019C	VTC3	PHM2	Subunit of the vacuolar transporter chaperone (VTC) complex involved in membrane trafficking, vacuolar polyphosphate accumulation, microautophagy and non-autophagic vacuolar fusion
S	YOL049W	GSH2		Glutathione synthetase, catalyzes the ATP-dependent synthesis of glutathione (GSH) from gamma-glutamylcysteine and glycine; induced by oxidative stress and heat shock
S	YJR010W	MET3		ATP sulfurylase, catalyzes the primary step of intracellular sulfate activation, essential for assimilatory reduction of sulfate to sulfide, involved in methionine metabolism
S	YKL001C	MET14		Adenylylsulfate kinase, required for sulfate assimilation and involved in methionine metabolism
S	YLR303W	MET17	MET25|MET15	Methionine and cysteine synthase (O-acetyl homoserine-O-acetyl serine sulfhydrylase), required for sulfur amino acid synthesis
S	YLR092W	SUL2		High affinity sulfate permease; sulfate uptake is mediated by specific sulfate transporters Sul1p and Sul2p, which control the concentration of endogenous activated sulfate intermediates
S	YJR130C	STR2		Cystathionine gamma-synthase, converts cysteine into cystathionine
S	YJL101C	GSH1		Gamma glutamylcysteine synthetase catalyzes the first step in glutathione (GSH) biosynthesis; expression induced by oxidants, cadmium, and mercury
S	YJR137C	MET5	ECM17	Sulfite reductase beta subunit, involved in amino acid biosynthesis, transcription repressed by methionine
S	YPR167C	MET16		3'-phosphoadenylsulfate reductase, reduces 3'-phosphoadenylyl sulfate to adenosine-3',5'-bisphosphate and free sulfite using reduced thioredoxin as cosubstrate, involved in sulfate assimilation and methionine metabolism
S	YBR294W	SUL1	SFP2	High affinity sulfate permease of the SulP anion transporter family; sulfate uptake is mediated by specific sulfate transporters Sul1p and Sul2p, which control the concentration of endogenous activated sulfate intermediates
S	YNL277W	MET2		L-homoserine-O-acetyltransferase, catalyzes the conversion of homoserine to O-acetyl homoserine which is the first step of the methionine biosynthetic pathway
S	YAL012W	CYS3	STR1|FUN35|CYI1	Cystathionine gamma-lyase, catalyzes one of the two reactions involved in the transsulfuration pathway that yields cysteine from homocysteine with the intermediary formation of cystathionine
S	YGR155W	CYS4	VMA41|STR4|NHS5	Cystathionine beta-synthase, catalyzes synthesis of cystathionine from serine and homocysteine, the first committed step in cysteine biosynthesis; responsible for hydrogen sulfide generation; mutations in human ortholog cause homocystinuria
S	YFR030W	MET10		Subunit alpha of assimilatory sulfite reductase, which converts sulfite into sulfide
Mg	YKL064W	MNR2		Vacuolar membrane protein required for magnesium homeostasis; putative magnesium transporter; has similarity to Alr1p and Alr2p, which mediate influx of Mg2+ and other divalent cations
Mg	YOL130W	ALR1	SWC3	Plasma membrane Mg(2+) transporter, expression and turnover are regulated by Mg(2+) concentration; overexpression confers increased tolerance to Al(3+) and Ga(3+) ions
Mg	YPL060W	MFM1	LPE10	Mitochondrial inner membrane magnesium transporter, involved in maintenance of mitochondrial magnesium concentrations and membrane potential; indirectly affects splicing of group II introns; functionally and structurally related to Mrs2p
Mg	YOR334W	MRS2		Mitochondrial inner membrane Mg(2+) channel, required for maintenance of intramitochondrial Mg(2+) concentrations at the correct level to support splicing of group II introns
Mg	YFL050C	ALR2		Probable Mg(2+) transporter; overexpression confers increased tolerance to Al(3+) and Ga(3+) ions; plays a role in regulating Ty1 transposition
Ca	YOR087W	YVC1	TRPY1|YOR088W	Vacuolar cation channel, mediates release of Ca(2+) from the vacuole in response to hyperosmotic shock
Ca	YNL291C	MID1		N-glycosylated integral membrane protein of the ER membrane and plasma membrane, functions as a stretch-activated Ca2+-permeable cation channel required for Ca2+ influx stimulated by pheromone; interacts with Cch1p; forms an oligomer
Ca	YDL128W	VCX1	MNR1|HUM1	Vacuolar membrane antiporter with Ca2+/H+ and K+/H+ exchange activity, involved in control of cytosolic Ca2+ and K+ concentrations; has similarity to sodium/calcium exchangers, including the bovine Na+/Ca2+,K+ antiporter
Ca	YLR433C	CNA1	CMP1	Calcineurin A; one isoform (the other is CMP2) of the catalytic subunit of calcineurin, a Ca++/calmodulin-regulated protein phosphatase which regulates Crz1p (a stress-response transcription factor), the other calcineurin subunit is CNB1
Ca	YGL006W	PMC1		Vacuolar Ca2+ ATPase involved in depleting cytosol of Ca2+ ions; prevents growth inhibition by activation of calcineurin in the presence of elevated concentrations of calcium; similar to mammalian PMCA1a
Ca	YNL307C	MCK1	CMS1|YPK1	Protein serine/threonine/tyrosine (dual-specificity) kinase involved in control of chromosome segregation and in regulating entry into meiosis; related to mammalian glycogen synthase kinases of the GSK-3 family
Ca	YKL159C	RCN1		Protein involved in calcineurin regulation during calcium signaling; has similarity to H. sapiens DSCR1 which is found in the Down Syndrome candidate region
Ca	YGL167C	PMR1	SSC1|LDB1|BSD1	High affinity Ca2+/Mn2+ P-type ATPase required for Ca2+ and Mn2+ transport into Golgi; involved in Ca2+ dependent protein sorting and processing; mutations in human homolog ATP2C1 cause acantholytic skin condition Hailey-Hailey disease
Ca	YML057W	CMP2	CNA2	Calcineurin A; one isoform (the other is CNA1) of the catalytic subunit of calcineurin, a Ca++/calmodulin-regulated protein phosphatase which regulates Crz1p (a stress-response transcription factor), the other calcineurin subunit is CNB1
Ca	YGR217W	CCH1		Voltage-gated high-affinity calcium channel involved in calcium influx in response to some environmental stresses as well as exposure to mating pheromones; interacts and co-localizes with Mid1p, suggesting Cch1p and Mid1p function together
Ca	YKL190W	CNB1	YCN2|CRV1	Calcineurin B; the regulatory subunit of calcineurin, a Ca++/calmodulin-regulated type 2B protein phosphatase which regulates Crz1p (a stress-response transcription factor), the other calcineurin subunit is encoded by CNA1 and/or CMP1
Ca	YBR109C	CMD1	CaM	Calmodulin; Ca++ binding protein that regulates Ca++ independent processes (mitosis, bud growth, actin organization, endocytosis, etc.) and Ca++ dependent processes (stress-activated pathways), targets include Nuf1p, Myo2p and calcineurin
K-Na	YLR138W	NHA1		Na+/H+ antiporter involved in sodium and potassium efflux through the plasma membrane; required for alkali cation tolerance at acidic pH
K-Na	YJL093C	TOK1	YPK1|YORK|YKC1|DUK1	Outward-rectifier potassium channel of the plasma membrane with two pore domains in tandem, each of which forms a functional channel permeable to potassium; carboxy tail functions to prevent inner gate closures; target of K1 toxin
K-Na	YJL094C	KHA1		Putative K+/H+ antiporter with a probable role in intracellular cation homeostasis, localized to Golgi vesicles and detected in highly purified mitochondria in high-throughput studies
K-Na	YDR456W	NHX1	VPL27|NHA2|VPS44	Na+/H+ and K+/H+ exchanger, required for intracellular sequestration of Na+ and K+; located in the vacuole and late endosome compartments; required for osmotolerance to acute hypertonic shock and for vacuolar fusion
K-Na	YBR296C	PHO89	ITN1	Na+/Pi cotransporter, active in early growth phase; similar to phosphate transporters of Neurospora crassa; transcription regulated by inorganic phosphate concentrations and Pho4p
K-Na	YDR040C	ENA1	PMR2|HOR6	P-type ATPase sodium pump, involved in Na+ and Li+ efflux to allow salt tolerance
K-Na	YNL321W	VNX1		Calcium/H+ antiporter localized to the endoplasmic reticulum membrane; member of the calcium exchanger (CAX) family; potential Cdc28p substrate
K-Na	YKR050W	TRK2	RPD2	Component of the Trk1p-Trk2p potassium transport system
K-Na	YOL027C	MDM38	MKH1	Mitochondrial protein, forms a complex with Mba1p to facilitate recruitment of mRNA-specific translational activators to ribosomes; roles in protein export and K+/H+ exchange; human ortholog Letm1 implicated in Wolf-Hirschhorn syndrome
K-Na	YJL129C	TRK1		Component of the Trk1p-Trk2p potassium transport system; 180 kDa high affinity potassium transporter; phosphorylated in vivo and interacts physically with the phosphatase Ppz1p, suggesting Trk1p acitivy is regulated by phosphorylation
