# Supplementary material for: High-resolution genome-wide scan of genes, gene-networks and cellular systems impacting the yeast ionome
Source: BMC Genomics. 2012 Nov 14;13:623. doi: 10.1186/1471-2164-13-623 (PMC3652779; doi:10.1186/1471-2164-13-623)
Supplement: Additional file 3: Figure S2 — Directed Acyclic Graph (DAG) and pie charts for Gene Ontology (GO) data for KO (A &B), KOd (C &D) and OE (D &F) gene datasets. The R packages GOstats, Rgraphviz and graphics were utilized to perform GO enrichment, generate the DAG plots and the pie plots. [file 1471-2164-13-623-S3.zip]

Archive with 6 entries (6 files):
- Figure S2A.pdf
- Figure S2B.pdf
- Figure S2C.pdf
- Figure S2D.pdf
- Figure S2E.pdf
- Figure S2F.pdf
