# Supplementary material for: High-resolution genome-wide scan of genes, gene-networks and cellular systems impacting the yeast ionome
Source: BMC Genomics. 2012 Nov 14;13:623. doi: 10.1186/1471-2164-13-623 (PMC3652779; doi:10.1186/1471-2164-13-623)
Supplement: Additional file 4: Figure S3 — Clusters of ionomic profiles using the exhaustive significance clustering (ESC) method for the KO (A), KOd (B) and OE (C) data sets of genes that have a significant impact on the ionome. The X-axis represents the elements used in the clustering and the Y-axis represents the moderated Z values used for each element. Only the genes that significantly affect at least one element and pass the annealing process are included, and only the clusters that include at least 3 genes are shown. [file 1471-2164-13-623-S4.zip]

Archive with 3 entries (3 files):
- Figure S3A.pdf
- Figure S3B.pdf
- Figure S3C.pdf
