# Supplementary material for: High-resolution genome-wide scan of genes, gene-networks and cellular systems impacting the yeast ionome
Source: BMC Genomics. 2012 Nov 14;13:623. doi: 10.1186/1471-2164-13-623 (PMC3652779; doi:10.1186/1471-2164-13-623)
Supplement: Additional file 5: Figure S4 — Median elemental abundances (quantified as moderated Z-scores) of clusters generated using exhaustive significance clustering (ESC) on the ionome of yeast mutants from the KOd (A) or OE (B) data sets are visualized using a heat map. The clusters including less than three genes are not shown. Clusters are represented in rows and elements are represented in columns. The dendrogram represents relationships between cluster (left) and elements (top) using hierarchical clustering. The grey-scale shading on the left of the heat map visually represents the number of genes in a cluster (darker represents more genes). Numbers on the heat map are moderated Z-scores for each element within each cluster. The highlight color of the numbers represents the magnitude of the abundance - green if the median elemental is less than −3.527 (A) or −3.801 (B) , yellow if it is greater than 3.572 (A) or 3.735 (B), a gradient of blue if between the lower significance cut of and 0, and a gradient of magenta if between 0 and the upper significance cut off. The yellow and green colors emphasize the elements that are significantly positively changed or significantly negatively changed in each of the clusters. [file 1471-2164-13-623-S5.zip]

Archive with 2 entries (2 files):
- Figure S4A.pdf
- Figure S4B.pdf
